# Supplementary material for: The transcriptome variations of Panaxnotoginseng roots treated with different forms of nitrogen fertilizers
Source: BMC Genomics. 2019 Dec 24;20(Suppl 9):965. doi: 10.1186/s12864-019-6340-7 (PMC6929466; doi:10.1186/s12864-019-6340-7)
Supplement: Supplementary file 1 — Additional file 1 Supplementary tables. This is an MS Excel file. This file includes 32 supplementary tables. [file 12864_2019_6340_MOESM1_ESM.xlsx]

## Sheet: Table S1
Table S1. The plant growth status of P. notoginseng under different forms of nitrogen treatments. The plants were grown in sandy culture and were measured after transplanting 6 months. The Plant Height, Leaf Length, Leaf Width, Hair Root Length, Rhizoma Diameter, Root Diameter and Root Biomass were measured for each of the examined plants.
	Plant Height (cm)	Leaf Length (cm)	Leaf Width (cm)	Hair Root Length (cm)	Rhizoma Diameter (mm)	Root Diameter (mm)	Shoot Biomass (g/plant）	Root Biomass (g/plant)
CK1	8.025	7.83333	3.44	7.9	10.2	15.25	0.58	1.07
CK2	8.025	7.725	3.75	8.16667	10.4	15.8	0.646667	1.085
CK3	8.43	6.48	2.54	7.9	10.6	13	0.68	0.856
CK4	8.03	6.3	2.45	9.91	9.97	11.2	0.415	1.09
15A1	6	6.46	2.66667	4.26667	7.8	12.1667	0.413333	0.633333
15A2	6.63333	6.02857	2.86667	4.98	7.14286	13.2857	0.433333	0.711667
15A3	6.9	5.62857	3.02857	4.63	6.375	14	0.512857	0.742857
15A4	6.51	6.04	2.86	4.63	7.11	13.15	0.45	0.69
15N1	11.475	7.6	3.5	12.425	12	16	0.816667	1.60167
15N2	11.74	8.125	3.4	11.68	12.4	16.6	0.67125	1.1875
15N3	10.2	7.42	3.175	13.64	12	15.4	0.535714	1.22857
15N4	10.59	8.4	3.675	12.45	13.4	19.8	0.717143	1.37429
15AN1	9.125	8.44	3.175	11.525	11.4	15.8	0.79	1.2825
15AN2	10.325	8.82	3.8	10.94	11	13.8	0.786667	1.28833
15AN3	9.7	7.66	3.18	10.56	10.94	15.2	0.632857	1.32429
15AN4	9.66	7.375	3.275	13.1	13	16.2	0.708571	0.931429

## Sheet: Table S2
Table S2. The Realtive Root Elongation (%) of P. notoginseng seedings under different forms of nitrogen treatments. The plants were grown in hydroponic culture and measured on the third day of treatments. Relative root elongation (%) is calculated by (root length increment of treated plant / root length increment of control) x 100 %.
Sample	1d	3d	5d
CK1	98	97	101
CK2	102	99	102
CK3	100	104	97
15A1	90	68	34
15A2	89	72	42
15A3	80	64	36
15N1	91	84	79
15N2	87	87	83
15N3	83	80	76
15AN1	84	78	72
15AN2	89	84	69
15AN3	91	87	66

## Sheet: Table S3
Table S3. The Root Activity of P. notoginseng seedings under different forms of nitrogen treatments. The plants were grown in hydroponic culture and were measured on the third day of treatments.
Sample	Root Activity (mg·g-1·Fw·h-1)
CK1	0.1039
CK2	0.1079
CK3	0.1109
15A1	0.0819
15A2	0.0889
15A3	0.0879
15N1	0.1549
15N2	0.1669
15N3	0.1489
15AN1	0.1499
15AN2	0.1479
15AN3	0.1439

## Sheet: Table S4
Table S4. The numbers of reads in the RNA-seq profiles of P. notoginseng roots under different forms of nitrogen treatments. The table lists the numbers of reads and mapping ratios.
Sample	Raw reads	Clean reads	Total mapped	Total mapped percent
CK1	23957923	23926029	22774658	0.952
CK2	23957813	23928502	22688677	0.948
CK3	23957593	23929213	22741707	0.95
15A1	23957548	23934879	22670767	0.947
15A2	23957603	23926328	22585415	0.944
15A3	23957855	23945564	22702813	0.948
15N1	23957637	23907671	22429751	0.938
15N2	23957600	23930851	22699269	0.949
15N3	23957822	23913431	22644310	0.947
15AN1	23957965	23942309	22912096	0.957
15AN2	23957529	23939770	22605902	0.944
15AN3	23957790	23928745	22712898	0.949

## Sheet: Table S5
Table S5. The abundances of genes whose average abundances and variances of abundances are at least 5 FPKM in one of the groups with different treatments. The units of values shown are FPKM. The gene_ids were originated from the annotation of Panax notoginseng genome (Chen et al. 2017).
tracking_id	gene_id	strand	locus	CK1	CK2	CK3	15A1	15A2	15A3	15N1	15N2	15N3	15AN1	15AN2	15AN3
XLOC_000005	-	.	C4577611:257-431	46.2412	54.7446	44.3507	23.8343	9.58347	15.6001	3.16843	6.17246	25.3546	5.46572	2.82867	13.8888
XLOC_000010	-	.	C4579831:282-509	11.8313	19.6753	14.7013	16.0833	21.3766	20.8783	13.7191	23.0819	24.9509	26.8934	24.4959	17.4946
XLOC_000014	-	.	C4580973:318-512	17.1567	19.2679	15.7466	16.0784	17.2398	29.4663	8.54958	29.1472	23.518	11.0614	36.2556	16.8647
XLOC_000017	Ppse_ynau_000008	+	C4582735:40-253	73.2397	73.0782	67.117	44.8025	49.8179	62.3412	37.0587	48.1296	26.2573	67.9237	24.8135	55.5025
XLOC_000026	-	.	C4585285:0-239	48.4949	53.0938	64.5031	49.8785	46.7961	49.8602	51.6888	33.9077	47.4827	40.0337	32.9614	35.1426
XLOC_000027	-	.	C4585285:292-522	26.1497	26.023	28.1606	29.5242	27.6997	28.2302	16.7231	27.9245	19.1176	7.21209	8.53134	6.28335
XLOC_000028	-	.	C4585307:407-517	70.8987	72.9882	114.526	229.703	78.3665	114.809	136.023	75.7107	174.936	100.563	52.0441	153.322
XLOC_000032	-	.	C4586763:36-205	103.022	60.9836	78.008	11.3788	85.4052	62.5606	52.9428	79.0729	31.7747	73.0634	37.8124	37.1319
XLOC_000034	-	.	C4587725:9-275	33.7305	40.9864	22.3306	51.3026	28.2681	41.0406	59.864	42.0724	47.7531	28.1048	24.3544	21.9231
XLOC_000039	-	-	C4589733:19-531	20.3845	25.299	20.0932	8.63304	19.2973	22.8363	19.871	18.9274	18.4102	24.4686	16.7669	16.4097
XLOC_000042	-	+	C4590785:1-537	136.767	132.391	86.5867	126.851	154.709	111.814	63.0929	78.9176	135.606	234.186	162.354	41.2201
XLOC_000048	-	.	C4593093:74-203	73.2313	82.9285	44.3604	291.183	283.307	247.056	120.427	175.954	271.037	86.5595	107.513	79.1834
XLOC_000050	-	.	C4594009:284-541	7.97394	10.1033	4.33486	14.4529	4.23742	11.5882	14.2897	15.5565	16.8162	16.6754	15.0087	16.9493
XLOC_000051	-	.	C4594699:37-544	20.7356	19.0786	21.0654	21.7574	18.4432	19.7621	22.0223	31.1386	30.5558	18.9949	22.1977	23.6666
XLOC_000055	-	.	C4596105:455-546	400.48	274.855	842.338	737.218	645.549	585.464	777.487	490.028	1097.94	1065.08	449.132	761.812
XLOC_000065	-	.	C4602799:95-303	4.88934	6.29179	9.8725	55.8029	27.0217	29.6907	21.776	44.0537	25.1333	28.896	44.8635	42.5876
XLOC_000067	-	.	C4603367:6-164	29.8466	23.8981	40.1773	4.88379	4.58199	0	4.54462	8.85342	4.5459	7.83971	24.3436	19.9213
XLOC_000069	-	.	C4604033:0-130	0	21.9251	21.5018	52.2734	19.6172	47.8998	0	0	0	0	0	0
XLOC_000075	-	.	C4605137:0-233	5.0134	19.7844	15.1845	8.61359	2.30894	4.51023	3.43516	0	2.29075	6.91348	9.20037	8.03093
XLOC_000078	-	.	C4607241:439-542	113.272	19.435	19.0597	83.4058	78.2516	76.4273	51.7422	50.3998	77.6352	200.831	46.1936	45.3623
XLOC_000084	-	.	C4609587:243-558	21.448	34.5447	25.1463	5.60393	9.55932	11.2038	8.05915	8.7736	8.53562	5.72455	6.34846	9.55912
XLOC_000088	-	.	C4612213:443-567	180.521	194.691	216.968	139.254	190.034	185.604	188.484	355.713	164.97	213.376	157.755	237.537
XLOC_000089	-	.	C4612431:371-564	25.4173	6.5416	11.2268	9.35784	4.38978	6.43116	4.35397	6.36151	4.3552	0	0	0
XLOC_000094	-	.	C4616629:0-308	16.869	13.9684	17.0309	37.2637	33.4409	22.2691	38.6962	41.6083	44.2367	32.0761	31.8546	30.4002
XLOC_000096	-	.	C4619337:307-492	55.4629	57.0974	65.3275	106.182	130.273	112.267	106.408	111.051	103.904	148.596	183.21	115.499
XLOC_000098	-	.	C4619581:22-162	15.8673	16.3349	16.0195	0	36.5387	14.2747	36.2406	56.4807	0	37.5103	25.8835	38.1265
XLOC_000101	-	.	C4621273:425-556	130.799	49.6093	83.4026	20.2762	0	18.5797	28.302	27.5678	37.7467	81.3709	84.2235	16.5415
XLOC_000103	-	.	C4621905:0-210	44.9452	56.0108	39.4059	31.3529	37.5863	38.3062	27.5546	29.9973	47.0181	46.1351	37.6232	35.5251
XLOC_000110	-	-	C4626247:0-581	38.3736	47.7728	43.9674	118.543	93.462	92.9691	64.0826	54.7962	50.6444	61.602	62.233	57.0388
XLOC_000112	-	.	C4627337:398-584	18.1316	20.5326	5.49168	29.3721	12.5259	14.6807	14.9085	29.0434	29.8254	8.57264	33.2744	26.1404
XLOC_000133	-	.	C4634405:414-538	25.7888	88.4959	69.4298	50.6378	166.28	104.402	58.9012	57.3731	11.7836	60.9647	126.204	61.9663
XLOC_000143	-	.	C4636683:387-592	6.42647	19.8476	7.78576	5.67844	14.2068	12.1411	29.9431	17.1566	26.4278	7.5961	3.14496	12.3534
XLOC_000157	-	.	C4639807:5-159	18.2817	48.9333	25.84	5.38459	5.05184	0	10.0213	19.5225	45.1084	12.9654	13.4199	39.5353
XLOC_000162	-	.	C4640905:506-597	500.6	412.282	471.709	294.887	368.885	315.25	503.08	445.48	503.222	473.368	326.642	200.477
XLOC_000188	-	.	C4649467:440-612	19.3029	14.9039	17.0521	60.407	43.339	45.5847	52.9052	28.9871	42.9976	79.8563	70.8479	43.483
XLOC_000195	Ppse_ynau_000110	+	C4650961:7-264	15.0865	9.31865	9.13873	0	8.33777	12.2151	12.4046	4.0276	12.4081	0	25.8403	21.7502
XLOC_000197	-	.	C4651187:356-613	59.4978	71.3546	47.6834	17.1628	6.77988	6.62182	8.40571	7.36887	10.0897	10.8752	6.00346	7.36927
XLOC_000202	-	.	C4654483:442-619	4.34259	6.70585	15.3449	28.7784	3	11.7202	8.92658	11.5933	8.9291	10.2659	23.908	15.6518
XLOC_000204	-	.	C4655043:30-544	25.7143	36.9045	36.8314	48.1286	23.8023	40.683	84.3645	48.0204	35.7695	10.7802	33.6295	47.7862
XLOC_000215	Ppse_ynau_000122	-	C4659909:271-573	37.0813	45.8089	46.5883	70.3842	69.4503	71.1672	56.4621	75.8962	50.8303	51.6221	53.4318	57.4202
XLOC_000228	-	+	C4661883:31-381	5.79208	3.97519	4.87305	5.68655	14.6716	10.4215	6.61452	0	10.5862	2.28208	12.9915	5.79894
XLOC_000261	-	.	C4671201:564-627	3940.4	2808.36	1530.08	892.755	0	409.03	0	0	0	716.547	1483.33	728.319
XLOC_000271	-	.	C4673101:450-650	0	0	0	28.8819	9.67753	11.3423	0	0	0	59.6092	97.6899	75.7356
XLOC_000278	-	-	C4674189:7-323	65.3422	2.10212	0	0	0	2.75551	0	0	0	0	0	0
XLOC_000282	-	.	C4675757:425-572	0	0	4.41472	0	0	0	5.99241	0	0	25.8431	64.1977	21.0141
XLOC_000290	-	+	C4679161:82-303	0	9.45879	0	0	0	12.3988	125.912	12.2645	0	10.8602	0	0
XLOC_000308	-	-	C4683735:244-655	38.0703	38.1854	45.1298	25.2114	28.9965	34.653	24.7638	30.5006	29.9857	31.4771	18.7023	26.281
XLOC_000309	Ppse_ynau_000187	+	C4683751:209-425	3.22345	5.53075	5.42397	3.16472	4.45373	4.3499	11.7797	0	10.3102	7.62026	5.25827	10.3273
XLOC_000312	-	.	C4684023:304-618	673.487	718.469	726.782	371.356	531.045	409.001	461.232	636.887	568.934	562.727	408.358	364.135
XLOC_000319	-	-	C4686637:16-688	22.4775	20.9096	25.7007	33.5008	55.1906	56.0966	48.4313	53.8624	50.3011	27.5288	28.4939	24.8901
XLOC_000328	-	.	C4689235:131-253	64.3161	66.2116	102.038	54.1236	12.6947	37.1964	0	0	12.5947	54.3012	123.651	44.1547
XLOC_000329	-	.	C4689235:548-617	310.652	1599.03	470.449	457.487	858.432	419.21	212.857	622.005	425.835	734.382	0	746.447
XLOC_000352	-	.	C4695167:358-452	28.6172	0	57.7835	126.431	0	0	0	0	0	338.255	315.102	412.575
XLOC_000362	-	.	C4696617:0-210	43.7624	38.964	40.6	67.9313	58.8308	59.0553	48.6257	63.1523	51.8821	30.7567	21.7057	28.42
XLOC_000363	-	.	C4696617:298-638	54.1201	62.79	54.0612	51.0255	50.6418	52.1661	49.0514	60.7747	61.626	59.2315	58.5053	57.7964
XLOC_000376	Ppse_ynau_000230	-	C4698511:449-635	25.3843	22.3992	9.1528	0	7.51554	12.2339	14.9085	0	9.94179	25.7179	17.7463	8.71348
XLOC_000380	-	+	C4699365:394-695	60.6843	63.4969	75.3277	35.1611	68.7256	72.4933	113.154	86.3155	88.6395	75.2566	62.0724	82.469
XLOC_000392	-	+	C4702091:35-725	20.3091	18.8712	17.5815	24.7459	11.3972	17.728	0	0	0	0	0	0
XLOC_000393	-	.	C4702175:2-129	15.6002	8.02999	23.6249	126.357	86.2171	73.6812	53.4461	41.6476	64.1535	9.21975	38.1719	9.37122
XLOC_000399	Ppse_ynau_000248	+	C4703203:194-718	105.994	108.444	106.681	198.972	169.952	184.09	151.53	151.092	150.227	134.565	145.687	119.09
XLOC_000400	-	.	C4703451:0-751	310.346	447.2	413.996	680.956	389.514	533.014	1012.33	678.841	540.749	207.386	406.828	627.722
XLOC_000414	-	+	C4705167:73-753	37.9372	35.3844	39.5841	29.0362	45.1569	52.3535	50.7941	46.991	55.2277	47.0745	51.556	45.3038
XLOC_000423	-	.	C4708299:0-771	64.7555	59.8193	62.2303	23.1524	55.6917	54.7672	44.6075	45.3916	41.6771	27.1782	26.9448	24.9621
XLOC_000452	-	.	C4713787:712-795	528.119	434.946	533.186	466.647	437.809	356.336	217.119	563.963	144.787	249.695	193.836	380.696
XLOC_000483	-	.	C4720417:317-577	26.6458	29.8694	31.0862	33.1364	44.1787	28.7659	30.0237	38.7295	37.3373	31.4954	37.6706	39.1268
XLOC_000500	-	.	C4726481:188-401	0	0	0	26.5496	4.67043	18.2462	52.4998	33.0891	44.7919	30.6323	39.9773	29.7818
XLOC_000510	-	-	C4728743:7-875	825.465	810.54	792.679	1676.46	1936.79	1920.61	1634.81	1791.59	1822.4	1374.06	1253.6	1249.73
XLOC_000514	-	.	C4729559:0-238	30.4269	16.8665	25.9928	31.0214	53.897	37.9012	49.1808	48.9463	35.2918	39.6533	51.5429	63.7377
XLOC_000516	-	.	C4730289:481-667	7.25265	7.46639	9.1528	2.67019	5.01036	0	2.48475	16.942	4.97089	10.7158	11.0915	4.35674
XLOC_000524	-	.	C4731777:6-234	4.48505	7.38757	17.2067	6.605	4.95747	0	3.68777	2.39473	3.68881	9.54241	8.7795	4.31075
XLOC_000525	-	.	C4731941:380-548	7.89922	2.71067	18.6084	0	0	0	0	0	0	12.4492	12.8856	41.1246
XLOC_000526	-	.	C4732675:662-898	24.0496	28.8848	21.043	11.8057	49.8427	56.2533	65.9149	74.9056	84.6146	11.3707	9.80774	8.66811
XLOC_000558	-	.	C4739169:339-514	15.8466	32.6272	15.9986	6.66765	21.8946	27.494	21.716	33.2398	31.0317	16.0549	36.005	19.0384
XLOC_000565	-	-	C4740613:78-885	0	0	0	0	0	0	0	0	0	13.534	5.60337	0
XLOC_000597	-	.	C4747859:104-222	63.2691	75.9893	53.2301	15.5291	0	28.4596	14.4506	140.757	28.9093	37.3921	51.6039	38.0064
XLOC_000619	-	.	C4751949:880-970	281.586	181.178	177.68	207.342	340.425	379.987	241.177	422.856	289.494	166.418	301.44	592.031
XLOC_000648	-	.	C4757769:10-110	0	0	0	158.617	59.5261	348.831	0	0	0	25.4621	0	0
XLOC_000657	-	.	C4759157:782-852	0	0	0	4160.39	780.657	762.458	387.145	0	0	0	0	169.704
XLOC_000712	-	.	C4768003:1213-1299	88.0875	453.418	44.4663	0	0	0	60.3572	293.957	120.749	0	0	0
XLOC_000745	-	+	C4771871:0-882	14.9238	10.8146	10.9425	3.1923	13.4776	11.8133	13.4819	13.3547	12.5715	13.5009	10.0982	10.0166
XLOC_000746	-	.	C4771871:1053-1274	69.6377	49.1589	55.2403	32.231	70.1001	87.2605	51.8054	71.7083	65.4569	55.2665	29.2106	37.0513
XLOC_000759	-	.	C4773497:1139-1339	36.4222	18.7478	12.7286	6.18898	21.2906	22.6846	7.67887	7.47966	15.3621	14.9023	32.5633	26.9282
XLOC_000794	-	.	C4776581:1611-1802	4.94589	5.09165	3.32889	12.1394	4.5557	2.22475	0	0	2.25991	9.74341	6.05099	9.90348
XLOC_000887	Ppse_ynau_005364	-	C4780031:278-2367	4.81311	3.79112	5.17623	2.0159	24.371	26.3441	2.12363	1.47249	1.62148	1.80399	2.35691	2.57509
XLOC_001015	Ppse_ynau_053244	+	C4783639:361-2963	17.3294	17.9625	16.2894	10.108	19.7968	24.7995	19.0929	22.0573	16.9862	18.3418	15.9353	20.1835
XLOC_001019	Ppse_ynau_031865	+	C4783701:1608-2649	39.7924	31.4351	71.3093	63.2411	53.1852	100.361	35.807	36.078	32.002	57.928	54.1887	36.6933
XLOC_001025	-	.	C4784005:1-138	69.1235	94.8808	40.7089	8.48301	47.7527	15.5465	39.4693	15.3781	55.2726	0	42.2842	20.7616
XLOC_001040	Ppse_ynau_027076	-	C4784603:2706-2913	11.1854	10.2356	10.038	5.49081	15.4545	8.38567	8.5158	9.95384	5.11092	20.5663	12.1642	10.4521
XLOC_001221	-	.	C4790301:2938-3052	73.097	175.586	122.997	35.8826	0	0	33.3905	32.5243	16.7	0	29.8099	29.2734
XLOC_001269	Ppse_ynau_014830	+	C4791907:128-2093	6.51255	10.6805	5.50683	17.1012	27.4236	27.2977	23.0432	24.6223	22.1612	4.72633	5.28248	3.2675
XLOC_001308	-	+	C4793097:46-3138	21.3105	12.2676	18.2599	5.71674	22.916	11.3813	15.5259	12.6973	15.8123	9.80841	11.5446	13.2337
XLOC_001318	Ppse_ynau_125957	-	C4793405:2709-2881	28.9544	17.3878	17.0521	31.9802	10.0013	16.2803	19.8395	12.8832	33.0751	19.9641	17.712	11.5955
XLOC_001353	-	.	C4794595:3113-3233	580.283	810.013	615.64	796.629	747.4	729.976	633.477	800.842	781.958	802.149	577.579	590.817
XLOC_001375	Ppse_ynau_056304	+	C4795345:2673-2847	6.93618	14.2812	11.6712	20.4294	6.38898	6.24004	0	12.3449	3.16933	8.19858	14.1433	2.77776
XLOC_001449	Ppse_ynau_030157	+	C4797887:2421-3430	17.8004	16.6591	16.3375	26.2141	11.1792	26.2045	13.3056	10.8003	17.7458	19.1274	29.6969	23.33
XLOC_001450	Ppse_ynau_106546	+	C4797891:0-3207	99.2768	96.0283	103.446	110.792	81.9757	93.8618	118.713	105.834	100.755	77.9066	75.0027	76.9278
XLOC_001552	-	.	C4800589:0-613	4678.71	5994.28	5858.87	9564.78	5017.27	6973.82	13407.4	8693.81	7552.04	2796.16	5677.48	8082.54
XLOC_001553	-	.	C4800589:706-1282	1196.74	1813.61	1616.82	2487.13	1536.66	1920.78	4000.54	2733.72	2066.89	859.806	1685.88	2332.51
XLOC_001554	-	.	C4800589:1864-3722	1722.85	2512.57	2231.79	4082.11	2423.33	3028.82	5448.87	4028.9	3113.5	1146.02	2265.09	3499.24
XLOC_001575	Ppse_ynau_038009	-	C4801171:2101-2254	0	0	0	11.0409	10.3586	25.2927	0	0	5.13849	8.86167	13.7585	4.50363
XLOC_001610	Ppse_ynau_019368	+	C4802089:820-1207	3.6446	6.17979	4.97824	13.5761	2.3697	7.81129	9.40148	11.447	10.8735	8.10904	6.55728	6.18169
XLOC_001611	Ppse_ynau_019369	-	C4802089:1451-1757	23.1297	26.4997	21.4684	48.896	41.2354	42.7912	34.7642	46.8096	42.9561	35.2765	31.4927	34.5115
XLOC_001634	Ppse_ynau_088740	-	C4802839:950-2280	18.2114	17.9279	19.4203	30.3394	18.2424	19.6603	19.8094	23.5496	19.971	11.8392	10.8617	12.1705
XLOC_001641	Ppse_ynau_031706	-	C4802929:2624-3462	8.07182	15.1596	14.5365	47.8698	24.7164	30.9113	31.3909	21.8404	33.0446	27.3334	27.8913	25.1615
XLOC_001697	-	+	C4804291:166-647	3.72848	10.2356	2.5095	1.83027	3.43433	3.35427	11.9221	3.31795	1.70364	13.2212	7.6026	16.4247
XLOC_001706	Ppse_ynau_127927	+	C4804465:3473-4147	508.574	449.251	496.386	190.609	871.333	820.236	611.196	833.642	523.376	665.993	611.288	368.862
XLOC_002035	Ppse_ynau_002309	-	C4812057:4336-4882	12.6077	23.0742	12.7286	6.18898	11.613	20.7942	13.438	22.439	19.2026	16.5581	17.1386	10.0981
XLOC_002053	Ppse_ynau_098225	-	C4812451:385-770	2.43818	1.67336	3.2821	5.98439	16.8437	20.838	3.34126	8.67887	3.34221	2.88193	3.97728	4.88213
XLOC_002077	Ppse_ynau_067575	-	C4813099:2088-3200	346.293	362.113	329.205	406.845	421.591	410.978	265.082	269.562	303.037	228.641	236.389	212.39
XLOC_002089	Ppse_ynau_019990	-	C4813601:402-1655	13.5	12.9257	14.6118	36.4946	28.3842	19.1491	1.69575	2.33614	3.62078	1.4799	2.78506	2.22054
XLOC_002125	Ppse_ynau_004206	-	C4814585:4605-4809	133.345	170.92	133.304	240.653	236.619	264.621	231.106	246.05	202.499	233.33	294.29	243.446
XLOC_002166	Ppse_ynau_065049	-	C4815797:380-580	29.4179	34.6113	29.7002	30.9449	29.0326	28.3558	24.9563	16.8292	21.1229	24.8371	27.4217	16.8301
XLOC_002258	-	.	C4817711:0-221	38.7981	37.8933	43.1879	436.584	364.246	303.398	129.514	146.072	155.46	78.7842	110.757	90.8354
XLOC_002268	-	-	C4818035:221-511	366.658	412.775	343.906	813.433	722.311	651.205	690.485	661.52	611.236	719.988	638.147	613.873
XLOC_002280	-	+	C4818335:4733-4893	0	0	0	0	0	0	8067.03	0	0	0	0	0
XLOC_002356	-	.	C4820223:4214-4362	29.8171	26.3107	30.1032	31.3648	17.6559	45.9848	35.0238	17.0576	17.5168	0	5.21134	0
XLOC_002394	-	.	C4821275:4880-5003	53.3135	54.8847	62.7958	78.5131	61.3844	71.944	73.0604	0	97.4414	63.0166	43.4838	138.779
XLOC_002456	-	.	C4823123:4-128	17.1925	97.3455	43.3937	88.6161	83.1399	46.401	82.4617	34.4239	70.7014	40.6431	84.1359	51.6386
XLOC_002466	-	+	C4823415:13-196	54.476	0	0	320.9	112.901	36.7564	37.3267	72.7167	37.3373	32.1953	66.648	0
XLOC_002600	-	.	C4826345:1-170	18.0289	21.2117	0	0	7.1171	3.47559	10.5886	6.87591	7.06104	6.08862	15.7552	6.18865
XLOC_002613	-	+	C4826613:1834-2785	324.454	385.403	310.769	943.375	620.704	819.538	877.858	710.719	752.662	708.009	743.008	719.641
XLOC_002667	-	+	C4827749:1198-1986	18.8698	22.2793	3.57326	10.548	22.1495	5.45821	19.775	19.365	5.77571	16.1461	4.6253	5.41843
XLOC_002678	Ppse_ynau_131958	+	C4827929:83-467	22.1904	30.77	23.775	6.66921	15.017	18.9447	22.3417	22.9711	24.8312	20.3409	16.6216	20.6751
XLOC_002698	Ppse_ynau_037437	-	C4828305:107-933	17.261	15.2523	15.1031	20.0181	36.7671	31.6396	37.1571	34.849	41.0125	23.633	26.6612	24.6261
XLOC_002706	-	.	C4828453:2758-2896	106.347	63.3841	118.67	98.9146	61.868	52.8725	23.0112	89.657	46.0355	86.0073	27.3915	67.2463
XLOC_002802	-	+	C4830403:705-870	0	0	0	0	0	1296.6	0	0	0	0	0	0
XLOC_002817	-	.	C4830663:4884-5040	34.8077	21.5001	14.0567	15.3781	38.474	42.2742	71.5502	78.9865	81.1132	181.028	204.408	146.365
XLOC_002871	Ppse_ynau_048303	-	C4831805:3920-5030	178.289	201.898	183.57	262.34	240.307	229.629	177.729	167.093	197.166	235.28	258.254	242.489
XLOC_002954	Ppse_ynau_003419	+	C4833499:0-359	20.3364	30.452	24.2645	16.3357	20.4349	27.443	17.7347	22.2102	0	10.9262	29.404	8.88456
XLOC_003139	-	.	C4837975:1546-1748	23	11.1425	20.4888	9.96217	14.9545	25.5602	20.3947	18.0596	9.27291	22.3885	8.2762	32.509
XLOC_003176	-	.	C4839059:4733-4845	0	0	0	309.392	54.4262	70.8765	35.9881	17.5272	35.9983	0	0	0
XLOC_003252	Ppse_ynau_018637	+	C4840875:4540-4708	10.5323	16.264	26.5834	15.5106	0	3.55321	21.6501	21.0884	10.8281	37.3476	35.4354	15.8171
XLOC_003292	-	-	C4841911:808-1750	6.40967	1.5919	3.41103	1.95515	12.8843	9.14325	22.692	11.014	13.0068	30.5148	8.03994	10.8368
XLOC_003297	Ppse_ynau_095287	+	C4841981:311-461	0	0	0	0	0	0	5.54277	10.7979	0	4.78079	0	4.85934
XLOC_003488	-	.	C4847243:47-229	3.923	12.1158	19.8032	2.88864	0	0	0	5.23657	2.68878	4.63699	0	0
XLOC_003520	Ppse_ynau_081446	-	C4847983:3956-5145	57.2037	62.3143	52.2767	51.6529	43.2651	43.6228	46.6782	39.4821	48.0792	56.0751	60.0758	50.9144
XLOC_003628	Ppse_ynau_125999	-	C4850821:1549-2376	24.268	49.9663	28.5843	0	0	0	0	0	0	0	0	0
XLOC_003649	Ppse_ynau_083900	-	C4851239:4640-4799	3.23794	0	3.26901	0	13.4212	0	4.43725	12.9664	4.4385	0	0	0
XLOC_003669	-	-	C4851571:4988-5347	3.78568	3.34049	6.552	0.796436	4.48331	6.56819	0	0	0	15.3417	5.95484	15.5938
XLOC_003680	Ppse_ynau_059822	-	C4851811:4592-5276	14.0346	11.9135	14.6665	61.2799	41.1636	41.5331	26.6562	23.664	28.0138	18.3352	12.3507	14.495
XLOC_003736	Ppse_ynau_043470	+	C4853499:3563-4023	33.0385	18.4233	33.3555	8.10913	17.118	18.5766	24.5243	23.8881	22.6442	19.5258	18.5261	11.5772
XLOC_003759	-	.	C4854293:1697-1872	0	0	0	0	0	0	49.6366	0	6.20633	0	0	0
XLOC_003760	-	.	C4854293:1973-2204	1.71875	0	0	2.53115	5.93682	2.31937	45.9295	1.14713	2.35602	5.0789	2.10278	0
XLOC_003761	-	.	C4854293:2281-2754	0.437931	0.450838	0.294756	1.71981	0.605074	1.96989	21.4049	0.584568	0	1.03527	0.535782	0.35076
XLOC_003763	Ppse_ynau_007770	+	C4854335:509-1240	35.857	26.8943	31.0295	39.227	39.6339	45.6224	29.4829	37.6069	28.7891	37.5393	50.1358	51.0798
XLOC_003765	-	.	C4854335:5261-5445	18.8533	21.3498	32.3581	16.6588	10.4196	17.8091	10.3346	22.6495	23.2593	15.5992	13.8395	27.1809
XLOC_003790	-	.	C4855025:90-262	19.3029	22.3558	14.6161	39.0869	36.6715	16.2803	23.146	32.2079	16.5375	34.2241	23.616	28.9887
XLOC_003808	Ppse_ynau_034219	+	C4855549:4714-5013	3.23794	10.0001	3.26901	9.53683	13.4212	8.7389	13.3118	4.32213	13.3155	3.82725	0	7.78025
XLOC_003838	Ppse_ynau_072901	+	C4856117:3642-5498	31.2465	30.0229	25.2242	65.1521	59.6879	70.2762	91.3493	81.7083	69.9591	81.2535	68.8107	82.0966
XLOC_003859	Ppse_ynau_100161	+	C4856521:1179-1371	19.4186	18.325	8.16873	11.9155	24.5942	13.1023	8.87039	10.8003	4.43645	13.3892	11.8788	9.72081
XLOC_003871	Ppse_ynau_108943	-	C4856849:3862-5537	87.8815	93.1855	73.1455	64.9762	48.4191	38.2795	44.8135	43.2322	43.321	85.9895	88.7382	95.6317
XLOC_003926	-	.	C4858567:5349-5530	0	0	0	2.94706	5.52988	13.5024	0	0	0	28.3846	19.5865	4.80849
XLOC_003960	-	.	C4859847:2566-2721	22212.4	33219.1	30913.9	61036.6	36821.2	44179.7	82265.9	60638	46809.3	18501.3	36340.2	51238.6
XLOC_003980	-	.	C4860545:0-212	22.9001	28.29	19.6518	69.1347	39.5502	44.8087	48.6422	45.8519	31.391	25.7145	36.4219	37.142
XLOC_004031	Ppse_ynau_001801	-	C4862225:4575-5639	118.417	114.042	123.41	108.459	92.0455	90.1059	96.7389	108.812	98.756	89.0387	90.945	90.5015
XLOC_004037	-	+	C4862409:359-5235	148.723	208.759	201.344	272.3	184.373	224.795	407.428	293.775	239.36	88.8848	175.335	262.967
XLOC_004059	Ppse_ynau_140430	+	C4862959:2824-3028	20.9168	10.7666	10.5588	3.85045	5.41875	0	3.58303	5.23512	3.58405	7.72616	4.79821	9.42371
XLOC_004100	Ppse_ynau_107693	+	C4863961:2131-2544	22.8642	34.6409	33.9721	16.5181	10.1329	10.4788	10.6414	17.8514	18.332	23.9661	25.8618	30.5793
XLOC_004116	-	.	C4864467:2254-2464	26.0209	15.8291	19.1059	26.1274	27.7812	15.9609	42.1423	18.9457	38.9116	11.1843	13.0234	5.68401
XLOC_004186	Ppse_ynau_024173	+	C4866111:2190-3800	20.7057	22.6022	21.2347	66.8997	48.5847	47.7331	59.0328	54.3244	63.5761	36.1134	37.0518	39.1729
XLOC_004205	Ppse_ynau_041056	-	C4866681:3766-4066	8.65191	9.71661	5.55859	13.3206	1.6301	1.59209	2.15573	0.524951	0.539085	15.3399	20.2079	17.9543
XLOC_004219	Ppse_ynau_059511	+	C4867051:336-493	108.71	94.4274	133.762	230.135	225.301	169.621	116.387	145.111	125.734	152.589	116.375	146.932
XLOC_004232	Ppse_ynau_063883	-	C4867425:5324-5648	89.5044	101.132	94.7711	217.005	152.319	178.227	158.556	209.808	198.999	140.629	141.553	142.939
XLOC_004261	-	.	C4867831:2172-2395	2.89604	0.993797	2.92383	4.26491	2.66757	3.90807	1.3229	1.28858	5.29311	4.56417	14.1725	4.63915
XLOC_004293	Ppse_ynau_121135	+	C4868815:4449-4791	7.90683	8.72127	7.9827	22.8724	9.75409	10.2888	30.5715	40.3327	16.6449	10.681	5.87321	10.8565
XLOC_004295	-	+	C4868849:0-1511	27.1611	30.7155	25.6114	54.8916	48.9346	45.1917	61.338	48.5513	57.6868	50.046	52.4001	48.9089
XLOC_004307	Ppse_ynau_097949	-	C4868997:5570-6486	14.94	15.1686	14.8066	27.0479	34.6559	36.8998	24.2303	24.242	23.9553	23.6535	23.0573	23.9597
XLOC_004312	Ppse_ynau_077282	-	C4869045:523-2683	40.9689	42.8377	49.1028	55.0171	33.7977	37.1947	33.1971	34.6744	37.0895	50.8936	54.1756	49.552
XLOC_004313	Ppse_ynau_061067	+	C4869075:562-5626	692.533	735.803	763.774	1182.72	919.296	924.61	956.41	931.37	1023.3	649.209	766.364	741.197
XLOC_004314	Ppse_ynau_061067	-	C4869075:562-5626	104.184	105.138	115.739	152.626	120.447	120.262	156.966	141.994	146.623	109.722	106.49	104.355
XLOC_004443	Ppse_ynau_018695	+	C4872041:0-1766	11.7669	14.0809	9.72875	20.8794	2.08781	3.12957	3.20317	2.99527	2.05061	44.5926	49.0657	45.1628
XLOC_004466	-	.	C4872373:39-262	29.9258	22.8573	23.3906	32.6977	24.0081	19.5404	97.8949	56.6977	86.0131	12.5515	15.3536	5.79894
XLOC_004521	Ppse_ynau_053860	-	C4873627:4901-5135	278.521	209.533	284.522	155.331	194.689	171.246	216.815	229.889	273.354	201.619	182.475	170.281
XLOC_004547	Ppse_ynau_117044	-	C4874027:187-3051	156.207	184.646	164.107	186.768	214.925	238.042	171.54	223.291	189.344	167.984	179.785	170.107
XLOC_004549	-	.	C4874053:4002-4100	519.326	243.014	548.141	521.452	228.306	222.984	129.396	157.549	550.09	920.766	837.525	1134.42
XLOC_004592	Ppse_ynau_025193	+	C4874901:2502-3289	47.0561	47.8459	41.8201	59.7818	50.3643	50.7553	46.6611	43.2388	48.4913	27.9081	28.5824	33.1442
XLOC_004619	Ppse_ynau_095655	-	C4875241:6774-7020	1.26381	6.50526	3.8278	1.86117	0	10.2327	6.92765	5.06094	0	11.9506	1.54619	13.6653
XLOC_004629	-	.	C4875475:1011-1141	14.1983	21.9251	35.8363	52.2734	49.0431	47.8998	19.4572	47.3811	29.1941	58.7383	69.4829	8.52905
XLOC_004639	Ppse_ynau_067954	+	C4875571:1321-2510	355.661	393.883	367.884	746.93	559.021	555.537	446.106	456.57	438.069	398.927	434.264	407.747
XLOC_004729	Ppse_ynau_020431	-	C4876787:225-4682	103.036	84.8327	115.605	97.6561	102.884	86.5533	116.98	79.539	118.824	81.2984	109.226	95.2829
XLOC_004776	-	.	C4877535:36-2046	175.169	172.743	173.183	257.485	186.055	194.188	224.168	210.719	240.446	313.633	310.502	348.514
XLOC_004781	-	.	C4877621:7629-7815	18.1316	22.3992	20.1362	10.6808	30.0622	17.1274	12.4237	16.942	9.94179	19.2884	4.43659	17.427
XLOC_004791	Ppse_ynau_052499	-	C4877841:902-4161	240.196	245.018	247.679	490.782	332.736	343.206	342.04	351.876	369.024	405.391	420.943	396.528
XLOC_004806	-	.	C4878005:4111-4294	17.3061	15.8365	19.4135	25.4861	58.4495	41.5177	21.081	35.9346	23.7228	63.6403	58.8136	53.1348
XLOC_004807	Ppse_ynau_061099	+	C4878029:2874-8585	68.5042	66.7421	71.0953	90.5084	82.5382	86.492	93.1495	82.7674	78.5135	105.803	90.8184	91.8554
XLOC_004817	-	+	C4878231:126-516	37.1594	39.3321	28.0049	23.1226	12.2931	9.18146	5.02058	4.89033	1.43486	30.9313	29.4544	32.0683
XLOC_004836	Ppse_ynau_122855	+	C4878611:0-1312	517.999	637.323	528.41	2399.8	1996.14	2109.06	1901.59	1753.46	1900.45	1002.19	1157.75	1099.65
XLOC_004847	Ppse_ynau_128777	-	C4878805:2208-3168	264.5	275.924	263.441	121.739	117.217	109.809	138.85	138.888	163.139	224.601	243.519	223.631
XLOC_004909	Ppse_ynau_093893	-	C4879957:6661-8272	17.4536	13.476	13.2158	25.7034	16.5791	13.7392	20.9285	14.5611	15.4516	16.762	12.901	17.0374
XLOC_004911	-	.	C4879971:8-694	18.9826	20.884	21.4678	33.3541	21.6124	18.1402	41.0858	41.1074	37.1887	31.9709	29.9022	31.1259
XLOC_004962	Ppse_ynau_112127	-	C4880801:5932-6343	5.121	6.83397	6.31905	15.3624	3.93083	4.86298	4.93844	6.58254	5.19983	8.51908	8.35364	10.482
XLOC_004998	Ppse_ynau_139751	-	C4881395:4448-5366	182.16	195.669	192.993	222.48	186.314	193.378	169.659	146.875	173.445	186.465	216.856	200.176
XLOC_005003	Ppse_ynau_069410	+	C4881537:5520-6222	40.5304	40.7507	40.0435	89.1834	76.6995	84.3817	74.1287	82.6259	75.6629	67.107	77.0808	72.5673
XLOC_005024	Ppse_ynau_115389	+	C4881849:2200-6885	128.232	131.77	124.102	232.227	168.971	180.138	171.459	188.804	208.847	176.856	179.646	167.056
XLOC_005037	Ppse_ynau_054033	+	C4882147:3060-5345	407.639	435.111	397.728	1697.9	1572.09	1429.76	1429.69	1354.47	1474.66	1066.68	1115.75	1057.8
XLOC_005086	Ppse_ynau_051990	+	C4882873:4281-5050	17.2586	10.1527	17.4242	3.63088	3.40651	13.3084	13.5149	9.87318	16.8984	11.6569	9.0492	5.92423
XLOC_005150	Ppse_ynau_047108	-	C4883865:2665-5769	162.841	196.379	169.803	356.467	263.611	236.171	214.928	202.328	301.258	203.831	217.191	230.46
XLOC_005153	Ppse_ynau_134562	-	C4883921:5117-5636	118.178	124.1	121.955	128.692	91.9757	102.785	123.513	127.131	118.763	111.985	104.168	117.719
XLOC_005157	Ppse_ynau_003301	-	C4883947:3089-8866	17.1302	15.6196	19.271	28.8309	16.2296	19.1535	21.4629	22.5394	21.8044	20.8264	19.7601	17.0524
XLOC_005158	Ppse_ynau_003301	-	C4883947:3089-8866	36.6959	38.0562	34.4923	61.9362	52.5975	50.7105	55.3396	56.6461	55.757	47.5453	48.8232	40.9332
XLOC_005170	Ppse_ynau_086540	-	C4884083:739-1098	9.6296	12.0004	9.21031	17.9131	9.10333	8.20718	9.72362	4.05915	11.8106	2.99532	4.34045	5.48015
XLOC_005192	-	.	C4884283:6026-6140	48.7313	37.6256	49.1989	0	16.8326	0	0	0	0	14.4001	119.24	29.2734
XLOC_005265	Ppse_ynau_120185	-	C4885061:1820-6916	148.283	152.611	149.727	251.789	313.252	289.488	334.414	329.693	341.461	213.118	218.452	229.825
XLOC_005286	Ppse_ynau_014633	-	C4885313:5957-6410	11.1108	9.80417	11.2174	10.9083	6.57914	10.7096	4.35031	16.2436	5.80206	7.50453	8.41492	12.0774
XLOC_005348	Ppse_ynau_015887	-	C4886153:365-806	48.7117	50.3179	52.19	93.4523	37.7722	37.3388	67.4353	72.7631	67.2273	22.9134	25.7438	25.4795
XLOC_005355	-	-	C4886265:9636-10359	22.0274	17.0074	2.77984	4.05488	11.4129	11.1468	22.6396	25.7276	26.4203	3.25455	10.1059	3.30801
XLOC_005356	Ppse_ynau_011225	-	C4886271:8389-9939	12.3242	17.3963	10.2605	1.81311	0.425276	5.62097	14.5979	2.47857	5.58619	4.90422	5.14303	4.95158
XLOC_005360	Ppse_ynau_086489	+	C4886301:1380-9202	61.9533	68.5586	73.7289	99.3091	99.9314	81.6491	93.1932	93.5578	106.374	72.8835	76.9352	77.978
XLOC_005369	Ppse_ynau_106169	+	C4886401:2641-8637	39.865	37.3721	41.6883	67.2742	71.1613	65.6314	56.5557	66.9473	70.7126	39.1182	47.0978	31.8031
XLOC_005386	-	-	C4886661:1571-4159	82.7702	93.3542	113.162	219.564	238.005	204.01	147.651	178.873	126.987	176.002	170.465	175.497
XLOC_005389	-	.	C4886703:23-405	30.408	38.1095	27.8078	43.8075	43.8404	42.2236	35.6317	30.2953	28.3926	41.6723	38.2807	36.0034
XLOC_005413	Ppse_ynau_060963	-	C4887119:11-2166	29.9301	32.1384	31.3147	46.6857	34.9571	35.9077	32.7411	31.0051	33.6333	37.0667	40.2869	42.2702
XLOC_005428	Ppse_ynau_053101	+	C4887221:177-5172	590.769	593.01	613.381	4016.68	3315.52	3204.2	3433.19	3506.04	3423.91	2161.61	2223.11	2104.21
XLOC_005471	-	+	C4888075:836-4505	25.5198	27.3383	27.8563	40.3559	25.5016	27.0674	36.2627	40.9784	42.8563	32.168	36.2912	36.9957
XLOC_005498	Ppse_ynau_136792	-	C4888399:3316-7630	6.6891	9.1546	7.6363	22.5598	15.1831	10.1519	10.7919	13.8913	9.77713	23.5881	25.3739	25.3366
XLOC_005578	Ppse_ynau_038062	-	C4889851:3200-11074	106.239	123.907	105.357	156.801	100.267	109.181	103.222	101.218	118.794	137.728	133.54	158.534
XLOC_005599	Ppse_ynau_085390	+	C4890165:2522-11273	338.212	354.248	350.295	105.421	69.0025	66.4843	56.0811	52.6998	50.5842	101.886	119.313	110.149
XLOC_005600	Ppse_ynau_085389	-	C4890165:2522-11273	136.868	136.618	149.968	53.5793	31.1467	28.3255	26.6165	26.0407	25.033	37.3746	41.0017	39.5904
XLOC_005605	Ppse_ynau_071212	-	C4890215:3049-5469	53.4111	49.9972	53.7798	119.386	67.2593	65.2947	51.245	54.7958	58.0094	61.9177	60.623	60.7759
XLOC_005690	Ppse_ynau_104521	-	C4891627:137-7636	61.137	62.0015	58.701	90.4977	80.7137	72.0036	58.4093	54.8653	54.1476	65.4181	70.7537	69.1344
XLOC_005707	-	+	C4892027:4903-7450	6.25159	0	4.20772	0	0	2.81208	45.6914	25.0346	42.8478	0	2.54948	0
XLOC_005711	Ppse_ynau_131953	-	C4892041:5204-8730	60.4493	74.3171	65.7081	77.4659	70.7078	60.5482	51.4367	53.9114	52.6739	58.388	52.6144	49.7084
XLOC_005712	-	.	C4892041:3025-3174	4.15027	4.27258	8.38017	36.6718	34.4056	44.8047	17.0625	22.1598	11.3782	19.6225	50.776	24.9311
XLOC_005735	Ppse_ynau_103871	-	C4892259:6140-7454	66.0502	69.8907	67.0054	121.444	95.5118	91.5665	91.9207	89.536	96.7962	78.406	76.7398	79.9066
XLOC_005740	Ppse_ynau_062758	-	C4892281:2398-2608	1.18277	1.21763	1.19412	12.1928	8.17094	17.557	12.9669	4.73642	6.48526	13.9803	4.34113	4.26301
XLOC_005741	Ppse_ynau_059149	-	C4892305:7924-9073	7.68762	17.6679	7.63552	20.1948	19.0617	24.9539	15.4324	17.9719	13.3862	13.2127	16.7262	13.6794
XLOC_005743	Ppse_ynau_099004	-	C4892315:13-4761	41.2345	42.4497	30.2764	33.1226	36.255	50.5854	25.6852	5.00376	46.2464	70.8934	77.9648	27.0218
XLOC_005759	Ppse_ynau_030615	+	C4892617:2645-10159	35.586	36.7949	35.1418	29.5645	41.6421	41.3714	42.8664	41.5466	39.6075	49.7885	43.5373	46.4308
XLOC_005789	Ppse_ynau_129965	-	C4892925:4447-8228	74.5098	72.6458	71.2432	72.6579	46.7205	43.5932	65.772	63.1696	57.1642	59.9039	63.4411	58.8719
XLOC_005799	Ppse_ynau_016734	+	C4893065:1713-5121	178.87	185.584	179.627	163.479	131.305	135.032	140.251	144.671	148.588	160.981	167.747	157.971
XLOC_005819	Ppse_ynau_003620	+	C4893193:1247-8501	120.045	122.799	125.79	199.922	133.017	139.861	137.596	145.513	138.436	185.623	192.575	187.376
XLOC_005826	Ppse_ynau_118301	-	C4893303:1575-9667	33.7425	46.4192	34.9269	37.6601	28.2938	21.6954	29.1072	23.0757	24.5433	36.8791	46.1537	48.4231
XLOC_005855	Ppse_ynau_095922	-	C4893597:2743-10181	189.87	193.159	192.871	248.953	242.873	238.614	122.017	127.023	132.32	150.159	151.618	150.88
XLOC_005868	Ppse_ynau_001187	+	C4893825:98-1025	53.3907	58.5427	53.7933	45.5124	54.1815	51.5991	50.9112	49.4454	62.6891	20.3512	21.862	19.5109
XLOC_005889	Ppse_ynau_084601	+	C4894183:2970-7850	49.5546	48.6062	43.2225	61.5145	52.6595	62.3276	49.6789	39.6006	54.3709	67.5865	76.8533	66.6474
XLOC_005902	Ppse_ynau_082860	-	C4894345:2117-5118	13.4762	11.4606	15.9717	36.2406	17.2704	17.6585	15.256	23.4634	13.9217	38.7835	24.8505	22.9954
XLOC_005917	Ppse_ynau_129067	+	C4894757:10794-11056	34.7159	36.9303	35.049	43.4563	38.3726	34.3548	50.7461	37.8445	40.4497	43.7699	38.2255	38.9278
XLOC_005918	-	.	C4894757:10406-10582	8.86755	6.84667	8.95264	3.26474	18.378	0	3.03801	11.8368	18.2332	10.4815	10.8489	23.9707
XLOC_005927	Ppse_ynau_103537	-	C4894837:2902-4076	120.845	140.964	119.111	183.949	157.451	152.857	169.181	151.658	164.889	149.412	152.242	150.376
XLOC_005933	Ppse_ynau_029613	+	C4894919:6465-9298	13.1996	12.9783	16.0072	14.6674	10.0257	10.1253	5.79415	8.47672	16.2406	16.0801	10.5213	13.3743
XLOC_005936	Ppse_ynau_010308	-	C4894931:6399-9009	154.804	164.288	151.66	244.424	209.555	181.77	169.445	159.661	174.704	200.998	220.751	191.493
XLOC_005946	Ppse_ynau_107681	-	C4895135:7765-10786	31.7379	30.5183	29.0077	44.0007	34.6816	31.4154	30.7302	30.8828	32.1272	35.3994	37.2361	32.4561
XLOC_005969	Ppse_ynau_041191	+	C4895483:7385-9432	77.1716	82.0524	77.2219	219.69	176.624	168.577	195.759	189.903	190.053	171.66	175.107	163.226
XLOC_005970	Ppse_ynau_064909	-	C4895493:5501-9905	48.7482	52.6599	44.153	125.843	91.7931	92.1461	112.823	108.316	116.673	69.4563	74.6014	72.217
XLOC_005975	Ppse_ynau_069518	-	C4895553:10903-11125	184.226	174.523	174.121	173.173	113.73	79.3417	75.2013	62.786	89.9985	115.827	104.302	117.73
XLOC_005988	Ppse_ynau_103317	+	C4895707:32-3014	363.477	401.311	369.167	559.5	482.495	422.106	433.715	406.335	433.378	408.406	367.086	415.922
XLOC_006000	Ppse_ynau_070829	-	C4895973:4088-13119	61.5488	66.5477	71.7528	84.7206	68.9239	71.6156	71.3844	83.3199	75.9158	67.53	71.4479	70.336
XLOC_006010	Ppse_ynau_049490	-	C4896137:7688-7967	62.5376	76.7615	63.1376	136.729	85.7412	104.516	101.523	102.1	102.87	95.5267	104.761	121.37
XLOC_006013	Ppse_ynau_010306	-	C4896141:7807-9998	12.0109	11.2999	13.1054	16.2112	15.7166	14.568	22.3931	12.2185	15.8456	5.22128	7.03536	7.40767
XLOC_006014	Ppse_ynau_010307	-	C4896141:10158-10347	22.2542	19.3855	10.3697	22.6891	16.5565	20.7907	39.8808	27.4208	32.8522	8.0937	16.7549	8.22667
XLOC_006030	-	.	C4896291:3912-4071	35.6173	13.3335	16.345	23.8421	8.94749	26.2167	48.8098	21.6107	26.631	26.7908	23.7685	42.7914
XLOC_006047	Ppse_ynau_017267	+	C4896487:904-1162	41.8254	51.1704	39.1668	66.0584	34.3382	47.4435	43.1956	46.1206	44.0387	56.6026	57.8453	41.5108
XLOC_006070	Ppse_ynau_110688	+	C4896669:6537-13177	48.1778	48.7461	47.6819	46.0166	63.9527	56.4638	46.5713	51.8361	50.9602	58.0274	56.9604	55.5162
XLOC_006116	Ppse_ynau_074808	+	C4897361:7059-10498	256.215	252.9	269.121	791.692	743.348	711.514	893.886	871.629	956.27	585.17	612.507	592.045
XLOC_006142	Ppse_ynau_126067	-	C4897707:6966-13199	45.7095	46.5543	48.3303	111.033	113.044	120.072	90.2959	92.3098	82.1379	85.134	84.4811	99.5939
XLOC_006162	Ppse_ynau_115745	-	C4898001:7699-13347	47.2643	44.3363	45.8285	96.6878	79.5376	75.5944	77.2076	78.6284	69.8596	72.2389	67.1788	67.5349
XLOC_006176	Ppse_ynau_088601	+	C4898325:2914-3781	18.5084	21.1549	19.4676	25.184	31.9898	35.5176	14.9483	18.8816	17.6536	20.962	17.2197	21.4755
XLOC_006222	Ppse_ynau_088109	+	C4898923:4288-8650	216.375	212.13	233.44	279.093	244.476	235.304	266.42	289.702	286.407	354.108	353.089	359.645
XLOC_006232	-	.	C4899067:9852-10045	63.5433	75.2284	54.5301	37.4313	68.0415	55.7367	56.6016	36.0486	39.1968	76.986	46.6448	57.2567
XLOC_006253	Ppse_ynau_117089	-	C4899201:10013-12503	2844.93	5616.82	2518.16	120.292	91.4661	1627.99	3417.75	83.5365	2793.83	151.302	105.848	2997.98
XLOC_006255	Ppse_ynau_051125	-	C4899285:4275-10173	184.12	174.208	186.91	254.778	198.417	206.39	183.235	177.643	203.853	180.497	190.134	186.873
XLOC_006262	Ppse_ynau_094489	-	C4899395:4207-4417	36.6658	36.5288	32.2412	107.993	140.54	98.9576	55.1092	53.6794	84.3084	5.59214	14.4704	12.789
XLOC_006263	Ppse_ynau_094490	-	C4899395:7720-8305	80.392	77.9866	80.3309	198.532	111.644	126.149	118.784	128.497	128.284	87.1049	85.619	80.8586
XLOC_006275	-	.	C4899445:4481-4718	7.11725	5.69878	3.19357	0	16.3894	9.6044	11.9209	7.38919	13.0082	11.2168	3.87001	5.70054
XLOC_006286	Ppse_ynau_075873	-	C4899669:11508-12270	59.5362	58.8654	60.135	52.4629	82.3175	75.8957	86.1143	99.3273	101.926	50.4848	60.1475	56.4981
XLOC_006293	Ppse_ynau_021889	-	C4899681:7082-8108	218.178	226.919	208.358	186.296	144.949	155.172	138.136	123.329	132.674	140.886	161.84	155.713
XLOC_006306	-	.	C4899915:11300-11385	140.18	384.83	377.4	68.813	64.5606	189.166	192.102	249.491	64.052	55.231	114.334	112.277
XLOC_006316	-	.	C4900013:13090-13226	0	0	0	0	0	0	81.2605	55.4066	97.5401	0	0	0
XLOC_006326	-	.	C4900089:4989-5055	1482.82	218.075	1069.32	623.917	1170.72	1143.43	1161.17	3110.38	2032.62	1752.7	777.49	1272.5
XLOC_006327	-	.	C4900095:3014-3081	1140.82	978.697	1535.68	1680.04	3152.45	1796.06	1042.24	1776.61	1042.54	898.964	930.478	1370.6
XLOC_006355	Ppse_ynau_037733	+	C4900413:6791-8621	158.478	196.614	171.703	389.238	314.231	289.241	258.614	230.499	285.172	238.391	281.289	246.718
XLOC_006387	Ppse_ynau_047905	-	C4900779:4930-12682	115.925	120.685	133.947	163.281	100.333	94.8689	119.073	111.7	128.212	107.486	91.9708	103.907
XLOC_006393	Ppse_ynau_106410	+	C4900835:10585-10840	2.51287	6.46731	3.80547	23.1289	13.0198	6.78199	13.7745	7.54712	6.02803	2.22766	2.30575	0.754752
XLOC_006407	-	.	C4901027:3093-3209	0	46.6325	22.8661	33.3541	0	30.5634	15.5188	15.1162	15.5232	40.1563	0	95.2374
XLOC_006421	Ppse_ynau_005487	-	C4901133:92-683	30.0481	28.5075	28.2545	44.2509	51.6919	43.3312	29.874	29.8854	33.9206	24.7226	35.3204	34.3308
XLOC_006426	Ppse_ynau_024824	+	C4901261:8048-10202	28.6692	29.1178	28.0892	41.1998	57.0586	59.2266	49.3476	49.3007	49.8541	20.4172	18.3069	17.0831
XLOC_006431	-	.	C4901297:291-406	140.918	157.16	118.558	34.5875	113.575	79.234	32.1854	172.427	48.2917	0	86.202	112.867
XLOC_006433	-	.	C4901301:7397-7569	9.65147	9.93591	17.0521	21.3201	0	26.0484	13.2263	9.66237	9.92253	34.2241	17.712	8.6966
XLOC_006457	Ppse_ynau_014406	-	C4901621:853-2948	538.913	556.771	538.13	3492.46	2638.29	2504.41	4123.74	4069.14	4579.86	2258.95	2312.46	2214.44
XLOC_006458	Ppse_ynau_014407	-	C4901621:9008-10716	1188.79	1230.48	1201.72	2663.51	1914.03	1941.31	2344.99	2203.96	2344.81	1595.32	1573.33	1530.97
XLOC_006473	Ppse_ynau_051906	+	C4901753:4113-6422	89.5133	103.752	96.6524	142.42	99.9301	93.1623	108.206	97.212	107.757	98.101	79.1617	80.1156
XLOC_006475	-	-	C4901807:53-294	42.8053	14.6889	25.2094	36.7722	19.7142	38.5092	14.665	57.1383	29.3383	8.43266	56.7338	25.7136
XLOC_006540	Ppse_ynau_024398	-	C4902539:1057-9814	49.2742	48.1057	50.3799	37.0001	73.7085	69.065	60.2251	48.1837	38.0151	42.042	35.3564	36.6534
XLOC_006541	Ppse_ynau_024399	-	C4902539:12751-15251	46.0407	47.3456	50.1495	48.557	33.8252	35.7468	41.3658	40.7055	39.8996	55.1859	57.9246	57.3717
XLOC_006546	Ppse_ynau_053869	+	C4902607:3569-6425	18.9533	18.11	16.5074	34.4584	23.1771	30.0965	25.54	26.1946	23.8521	25.8025	30.1327	30.3507
XLOC_006577	Ppse_ynau_022974	+	C4902903:645-7104	28.6937	26.5304	25.2348	17.5966	26.8951	30.6544	33.4715	30.4745	30.1344	26.6255	25.0626	30.3421
XLOC_006579	-	.	C4902903:645-7104	48.797	46.0065	48.1041	23.2281	62.1999	57.2024	55.3881	57.0216	51.1246	53.5999	40.2021	42.4395
XLOC_006587	-	.	C4902959:7278-7366	432.09	242.632	356.921	57.8479	271.365	106.016	161.491	157.301	107.691	510.732	144.174	424.736
XLOC_006591	-	+	C4902973:141-5881	54.9658	72.6629	61.3627	81.906	79.0924	78.2686	65.6454	77.5505	71.996	71.7052	71.5635	70.7872
XLOC_006605	Ppse_ynau_079085	-	C4903073:7421-7991	242.618	265.169	257.847	286.159	338.231	324.038	83.9214	73.4242	86.0811	86.5667	92.2705	83.1215
XLOC_006609	Ppse_ynau_136943	-	C4903075:1046-8482	94.8221	94.9916	106.921	159.879	83.1172	87.662	114.629	122.161	125.548	118.736	122.218	112.762
XLOC_006612	Ppse_ynau_041327	+	C4903091:1745-4634	45.6234	47.4913	46.275	60.2635	51.9156	50.8768	53.524	56.5459	56.3264	49.3204	56.543	54.9656
XLOC_006627	Ppse_ynau_043674	-	C4903185:4431-4861	31.7958	28.0823	29.8205	68.574	65.2966	60.9608	76.6691	67.9542	82.4068	31.627	31.0352	31.7291
XLOC_006656	-	+	C4903459:3469-6167	17.107	16.0632	14.2392	10.9286	17.99	21.124	11.4306	8.26118	10.5773	27.9129	30.3368	32.502
XLOC_006657	-	+	C4903459:10925-12324	58.6822	38.1547	37.418	77.3227	55.4751	33.3427	63.4876	41.227	59.2718	58.4105	60.4582	55.6594
XLOC_006671	Ppse_ynau_039704	-	C4903615:6600-6756	20.8846	39.4168	31.6275	20.5041	33.6647	18.7885	66.7802	60.4014	52.485	61.7141	42.585	46.0005
XLOC_006710	Ppse_ynau_048211	-	C4904069:4939-10926	40.8722	45.8123	41.7013	62.3826	70.1108	55.1097	55.3353	49.309	52.3938	61.2664	60.9924	57.4818
XLOC_006712	-	.	C4904079:4560-4673	25.2897	104.14	63.8308	130.352	87.3545	102.382	51.9852	50.6365	69.3331	104.624	46.4105	151.918
XLOC_006791	-	-	C4904795:3200-14263	0.748014	3.6043	16.7533	0	8.93e-34	0	0	1.46e-19	0	2.03e-82	5.31766	3.55206
XLOC_006816	Ppse_ynau_079287	+	C4905111:8985-10656	69.747	74.0648	83.8242	37.4274	28.25	27.0757	27.103	27.9303	28.5514	35.5739	29.223	30.7633
XLOC_006835	Ppse_ynau_067003	-	C4905423:10287-10533	41.8337	34.9916	38.2755	28.8784	14.45	15.8773	32.2473	36.6458	25.0883	47.9022	35.1869	42.4067
XLOC_006849	Ppse_ynau_137542	+	C4905585:3053-10750	35.7371	39.2905	30.7718	61.5028	40.8861	35.986	46.0871	41.7028	49.2914	31.9573	30.8861	36.0205
XLOC_006875	Ppse_ynau_053275	+	C4905817:9255-9870	1.05098	2.06555	1.44691	10.1307	22.4416	29.6543	29.7217	26.7825	30.9088	12.4226	10.5203	10.5605
XLOC_006947	Ppse_ynau_053657	-	C4906525:120-15250	27.2468	24.0863	27.6528	61.2639	46.7067	45.082	35.9368	48.9388	45.9135	46.4383	39.22	43.9546
XLOC_006953	Ppse_ynau_120514	-	C4906557:5999-6919	39.3672	41.4763	38.1822	98.1067	92.13	91.496	119.726	121.165	117.225	76.5654	87.3994	72.6786
XLOC_007011	Ppse_ynau_069122	+	C4907099:10240-15165	261.354	322.597	254.544	317.189	250.763	285.824	469.663	439.832	445.075	89.4434	115.102	69.3929
XLOC_007025	Ppse_ynau_070983	-	C4907309:765-1666	30.8467	40.1807	24.5751	54.3887	37.9808	32.2815	29.6192	28.5706	31.9287	41.6695	57.2503	56.4721
XLOC_007053	-	-	C4907515:2603-7278	16.9692	10.0008	22.7784	17.8452	33.6825	31.4882	26.016	30.4726	37.2492	21.7268	26.8874	20.1467
XLOC_007056	-	.	C4907515:2280-2539	7.189	6.16739	9.07247	14.9983	18.2101	19.4024	28.7343	16.7933	22.1727	10.6218	20.5224	11.516
XLOC_007080	Ppse_ynau_057194	-	C4907839:2454-12015	126.528	124.87	120.57	198.499	171.848	176.809	178.507	174.287	176.861	154.171	149.882	146.207
XLOC_007103	Ppse_ynau_076054	-	C4908141:6076-10699	53.9063	55.8235	51.2832	85.9344	37.5042	45.6204	49.9992	52.5304	50.3137	126.437	124.442	119.411
XLOC_007106	Ppse_ynau_114282	-	C4908167:5991-6909	96.2476	96.2532	94.3948	119.629	118.088	101.901	87.0521	86.8492	91.5247	67.7388	67.0183	60.0635
XLOC_007120	Ppse_ynau_097587	-	C4908255:2894-11420	46.7798	48.4369	50.2445	62.253	43.3673	45.7173	52.853	51.4921	56.9134	56.1861	60.2128	56.6011
XLOC_007124	Ppse_ynau_126712	+	C4908269:445-12547	103.536	106.588	106.278	105.145	78.4395	60.2499	88.3487	72.4417	87.8461	74.156	75.343	85.5475
XLOC_007165	Ppse_ynau_094503	-	C4908635:11754-15493	43.9513	43.1801	42.3424	21.7438	37.5774	40.365	30.2261	26.4025	25.3266	33.7899	34.2875	37.3169
XLOC_007170	Ppse_ynau_057880	+	C4908705:2390-15527	97.9852	110.834	103.646	109.241	122.445	118.148	111.407	116.216	102.612	97.1308	101.2	91.8488
XLOC_007176	Ppse_ynau_099432	-	C4908721:4678-9785	708.154	659.04	617.191	508.612	596.209	586.56	428.918	469.246	450.497	434.966	447.654	406.476
XLOC_007188	Ppse_ynau_028411	-	C4908845:8923-10358	20.4742	22.4873	17.706	30.9668	28.1333	24.9652	21.3339	20.0323	29.537	15.454	26.218	23.0591
XLOC_007230	Ppse_ynau_020723	-	C4909099:5094-13668	466.734	454.79	456.635	1012.2	841.604	780.162	813.791	629.059	705.156	680.27	679.328	629.105
XLOC_007246	Ppse_ynau_043828	-	C4909241:12613-17602	108.697	115.118	108.45	145.638	100.208	99.9574	118.174	102.223	122.314	134.685	129.916	130.476
XLOC_007259	-	.	C4909409:16231-16407	2.21689	13.6933	8.95264	0	0	2.99159	9.11402	14.796	15.1943	18.3426	24.41	18.6439
XLOC_007273	-	-	C4909501:557-4083	27.96	28.5061	23.2301	47.0091	49.4829	35.1794	45.3302	41.755	51.5192	52.576	55.0554	52.729
XLOC_007295	Ppse_ynau_018629	+	C4909757:5426-12275	87.228	104.156	100.862	116.351	100.401	84.013	76.6904	78.3165	68.8817	67.2318	82.2469	72.2341
XLOC_007300	Ppse_ynau_075439	-	C4909801:9618-11359	56.3669	63.6689	53.988	53.0485	47.8075	44.3652	44.567	43.6139	46.4573	51.6934	54.4367	48.2149
XLOC_007315	-	.	C4909865:9513-9693	32.6711	44.1446	30.923	36.0853	25.3915	24.7996	39.1757	49.062	44.7849	38.6173	42.4693	39.2517
XLOC_007331	Ppse_ynau_090075	+	C4910323:2776-11826	48.5371	49.7667	51.4844	71.1619	74.9484	62.1387	41.1525	42.8367	39.965	88.5072	75.7253	60.2741
XLOC_007367	Ppse_ynau_119928	-	C4910667:3366-11506	23.107	20.6926	21.4663	38.4743	29.2952	29.1449	26.3512	25.0577	28.892	26.2029	25.0474	25.6052
XLOC_007388	-	-	C4910793:13508-15605	9.96304	12.1215	14.1735	33.3461	38.1682	48.8897	0	0	0	7.49403	11.0811	7.07307
XLOC_007400	Ppse_ynau_066235	+	C4910903:6733-13330	196.287	151.963	204.053	218.876	182.962	199.073	192.959	228.778	248.576	192.111	193.849	206.836
XLOC_007413	Ppse_ynau_002234	-	C4910955:6392-7227	23.6367	21.2917	13.4232	8.70228	36.7403	19.9354	16.1958	31.5513	16.2004	13.9693	14.4591	19.5234
XLOC_007448	-	+	C4911197:6591-7028	43.7013	22.4946	66.181	32.1788	75.4757	44.2297	74.86	58.3343	74.8812	103.31	40.0994	105.007
XLOC_007458	-	.	C4911221:15336-15511	6.79139	9.32205	4.57103	0	6.25561	6.10977	18.6137	42.3053	15.5158	2.67581	22.1569	16.3186
XLOC_007493	-	.	C4911641:18371-18512	51.4345	47.6553	41.5424	0	42.6391	55.5267	7.04854	27.4627	7.05053	6.07956	31.4635	0
XLOC_007517	Ppse_ynau_066843	-	C4911881:4163-15901	137.835	147.663	137.446	167.345	144.482	139.416	172.067	154.974	164.522	173.929	171.217	161.817
XLOC_007554	Ppse_ynau_077598	-	C4912165:13005-17357	452.056	486.975	483.59	418.687	312.95	309.573	230.117	234.961	229.214	166.403	174.246	182.614
XLOC_007572	Ppse_ynau_119164	+	C4912355:1155-5359	80.6086	84.4456	83.8828	114.687	87.1599	78.9395	78.1454	103.781	102.186	123.035	118.971	128.629
XLOC_007597	Ppse_ynau_069677	+	C4912537:5237-10298	18.442	15.5079	17.2725	38.316	53.9032	47.9729	39.2798	43.4077	45.0363	31.0711	33.3336	28.6155
XLOC_007603	Ppse_ynau_030247	+	C4912555:1974-15651	79.9896	112.212	81.0859	185.653	147.181	133.896	74.2581	58.0538	76.4894	64.8156	89.7139	74.2225
XLOC_007608	Ppse_ynau_030247	-	C4912555:1974-15651	56.3157	42.3955	71.3055	149.279	83.8209	153.954	55.4173	64.5943	84.5812	69.7935	46.9197	70.9923
XLOC_007621	Ppse_ynau_069819	+	C4912801:4969-16156	65.55	44.9879	55.7979	56.7844	40.8444	41.6267	52.8408	54.9012	52.8557	41.0189	20.4422	35.5161
XLOC_007623	Ppse_ynau_069820	-	C4912801:4969-16156	59.2847	60.6721	54.6203	69.3703	43.6112	57.8516	42.7114	46.1347	45.6652	42.1674	39.2693	42.0263
XLOC_007627	Ppse_ynau_022976	-	C4912879:2370-3844	34.2935	37.477	28.0143	20.3252	30.457	39.4135	34.408	35.241	34.7941	29.3815	29.5136	32.198
XLOC_007648	Ppse_ynau_122664	-	C4913055:11214-12021	28.8294	20.1271	18.5676	1.22	3.66276	4.6953	1.58939	1.54815	0.908477	5.28771	2.83789	4.57835
XLOC_007650	-	+	C4913161:13651-15217	16.8186	23.2995	18.4474	21.4047	23.5246	24.0969	38.6981	19.1242	27.324	27.2425	21.0846	17.7116
XLOC_007682	Ppse_ynau_045025	+	C4913647:570-2863	90.2943	96.0869	90.6257	29.6236	52.0609	53.2042	29.7984	29.7588	28.0044	43.4706	44.2262	45.3401
XLOC_007702	Ppse_ynau_009769	-	C4913797:239-17138	35.0974	34.0499	31.9119	26.5834	37.5395	41.7895	65.7842	67.335	59.4828	60.9135	60.4737	58.759
XLOC_007754	Ppse_ynau_134196	+	C4914405:4102-4372	13.1654	32.5281	15.95	23.2659	25.4661	17.766	39.6918	28.1178	32.4843	6.22459	3.2214	12.6537
XLOC_007765	Ppse_ynau_076059	-	C4914451:8735-10101	27.4567	31.2102	25.9876	5.05433	18.1776	13.1224	9.40662	16.7981	15.6821	10.818	10.4974	12.3701
XLOC_007817	Ppse_ynau_048488	-	C4914951:1880-5414	42.3373	49.905	41.2991	37.5462	48.4036	46.793	57.5926	50.1164	52.7752	42.5831	50.2782	46.1186
XLOC_007824	Ppse_ynau_114596	-	C4915053:3369-9195	19.3345	21.4264	21.347	57.5876	45.0649	41.9253	49.3803	46.7192	47.5522	37.3108	40.2402	39.892
XLOC_007875	Ppse_ynau_048417	-	C4915443:3979-19118	99.7103	107.429	113.04	240.784	203.189	205.952	211.147	221.928	219.396	167.319	180.939	181.376
XLOC_007904	Ppse_ynau_091555	-	C4915545:6015-11787	34.1347	30.4097	31.9837	61.8536	48.0617	46.0899	48.5966	52.2426	52.027	61.9912	56.9637	63.1343
XLOC_007913	-	.	C4915623:5401-5562	105.01	155.798	146.554	227.42	157.891	208.392	190.463	263.853	165.114	102.218	120.916	133.583
XLOC_007922	Ppse_ynau_065782	+	C4915645:68-2106	65.1406	67.3762	63.804	97.2859	84.0681	88.3181	86.045	85.8602	94.9005	86.787	77.6937	86.7385
XLOC_007928	Ppse_ynau_073092	+	C4915669:9291-19050	62.3296	65.3451	64.4896	112.21	75.3617	78.4966	91.0989	86.4288	93.6379	79.0949	79.9758	82.8105
XLOC_007939	Ppse_ynau_132114	-	C4915833:7612-20225	27.6171	28.7005	21.0496	43.4488	36.8947	47.7003	50.3519	45.3011	41.9877	46.5537	39.1268	43.8586
XLOC_007951	Ppse_ynau_015966	+	C4915945:5025-6102	41.4283	41.6305	43.0065	164.35	78.1223	64.2216	144.737	132.456	166.914	99.7975	108.854	99.3294
XLOC_007952	Ppse_ynau_015967	-	C4915945:13245-15316	16.0963	25.2295	26.1581	26.5542	17.7968	13.2513	20.9297	21.8064	19.5188	14.4088	20.3798	15.8723
XLOC_007983	Ppse_ynau_010597	+	C4916301:1894-9998	39.3629	45.6482	36.0233	18.2577	27.9299	26.5534	41.9295	33.4883	31.4921	37.8387	38.583	37.8519
XLOC_007999	Ppse_ynau_039788	-	C4916445:3623-19073	246.112	178.846	231.422	163.454	106.681	110.706	152.102	77.299	148.838	193.937	132.84	156.539
XLOC_008002	Ppse_ynau_044674	+	C4916459:4940-6817	84.7469	96.6533	97.3036	33.6482	19.5153	20.1815	46.6824	39.3715	39.8621	40.7559	44.7259	41.9245
XLOC_008053	Ppse_ynau_055723	-	C4917059:4804-12953	126.054	123.169	116.949	99.417	117.454	115.398	82.8992	88.164	81.6572	97.3993	93.1351	96.3491
XLOC_008055	Ppse_ynau_001738	-	C4917089:1743-21279	81.342	83.2866	84.7039	128.297	106.689	94.0615	83.285	97.5141	99.9794	60.5921	59.0667	60.4502
XLOC_008089	Ppse_ynau_078720	+	C4917343:21112-21283	7.39653	12.6909	4.97833	25.4162	17.0325	16.6355	0	6.58212	30.417	8.74271	24.1312	14.8106
XLOC_008097	-	-	C4917397:8141-14876	35.5944	30.0633	36.452	19.3407	37.7213	35.2908	39.5237	40.6429	35.6994	16.4208	20.5846	13.7462
XLOC_008098	Ppse_ynau_087877	-	C4917405:3068-14548	34.4418	30.6284	34.8083	42.3329	32.3299	38.2604	38.8551	37.947	39.3279	49.6438	42.4318	46.837
XLOC_008137	Ppse_ynau_078917	-	C4917709:2776-5487	22.427	22.9466	20.6446	16.3405	22.7273	22.2987	46.0767	36.9505	37.7534	40.1744	33.1143	40.0373
XLOC_008144	Ppse_ynau_096221	+	C4917765:17232-17832	504.838	594.953	431.993	620.352	495.427	470.897	642.905	529.466	576.617	424.419	496.561	435.085
XLOC_008152	Ppse_ynau_048359	-	C4917821:13986-19292	59.1394	67.2517	63.3195	87.7766	59.9271	57.4806	61.3051	58.1623	59.4812	54.5681	64.4998	62.1757
XLOC_008184	Ppse_ynau_045773	-	C4918047:10207-19266	18.7665	20.4196	18.9128	38.2588	30.3119	27.4874	31.712	31.8254	32.8196	26.6026	24.9206	24.8331
XLOC_008211	Ppse_ynau_049473	-	C4918205:34-3878	126.886	129.524	136.662	77.5261	91.8258	93.2773	91.3042	96.3998	87.8681	118.393	102.305	100.395
XLOC_008218	-	-	C4918247:3090-5804	11.1106	9.3584	1.01966	11.8998	12.56	10.9042	6.92086	5.39305	11.0765	10.745	11.1216	10.9215
XLOC_008234	Ppse_ynau_026783	+	C4918393:1603-1792	20.5424	7.04926	12.098	10.084	4.73044	6.93024	9.38371	9.14026	9.38636	18.2108	10.4718	14.3967
XLOC_008238	Ppse_ynau_103285	+	C4918439:16166-16409	66.4411	77.4189	68.5528	67.7394	84.7378	69.9538	83.046	56.5266	94.0786	70.7664	108.084	86.8412
XLOC_008239	Ppse_ynau_103286	+	C4918439:16439-16646	108.126	125.386	129.239	208.651	176.868	206.288	156.691	145.99	134.588	139.557	167.257	152.302
XLOC_008256	Ppse_ynau_132280	-	C4918519:20421-20688	15.8581	23.0808	15.4582	12.0795	24.1772	16.2343	19.4837	17.5184	14.2421	21.9761	27.4296	16.4244
XLOC_008267	-	.	C4918625:21779-21945	24.7808	22.6765	25.0185	20.2744	38.043	18.5781	18.8663	11.0261	11.323	32.5455	30.3178	29.7721
XLOC_008276	Ppse_ynau_054895	-	C4918697:9089-9641	179.19	257.306	184.327	274.855	232.613	218.206	244.169	224.278	243.155	214.87	260.229	236.566
XLOC_008282	Ppse_ynau_097586	-	C4918715:18595-21582	336.768	316.917	336.015	401.185	371.668	366.936	240.525	251.921	260.117	245.102	248.132	231.251
XLOC_008287	-	-	C4918741:6488-9884	42.4267	44.1106	48.1481	38.9147	45.2373	34.238	29.287	32.6025	33.6247	16.1769	18.032	18.3399
XLOC_008292	Ppse_ynau_005579	-	C4918785:10071-19398	91.8126	92.4519	97.1522	120.909	106.711	113.976	105.428	104.569	111.959	102.591	104.806	103.046
XLOC_008295	Ppse_ynau_001221	-	C4918809:14288-18439	32.8603	34.7337	37.4512	67.3536	53.4332	47.8519	53.4327	54.2271	55.8572	54.1194	58.4813	55.5188
XLOC_008313	Ppse_ynau_094523	-	C4918909:12990-20242	22.2248	41.865	23.2734	40.1822	20.835	25.6261	20.5038	38.2499	29.7552	23.8206	33.7674	22.8071
XLOC_008323	Ppse_ynau_031588	+	C4918945:2265-4678	4.58851	2.27078	4.79086	12.1274	15.2136	25.8948	24.9903	13.3914	17.4162	14.5407	11.9144	17.9753
XLOC_008341	Ppse_ynau_075290	+	C4919027:10175-16171	12.5109	14.4357	14.6116	29.1285	18.8855	16.579	18.8637	20.1774	18.7368	16.1944	17.4311	15.9582
XLOC_008407	-	.	C4919589:15488-15713	31.8623	18.3301	22.7068	20.7012	15.5375	24.0276	12.8423	23.7674	14.1305	18.8306	20.6373	19.14
XLOC_008408	-	.	C4919589:15791-16036	33.4383	32.9589	28.7311	18.8592	25.5577	24.9619	11.6996	8.54707	12.6782	10.9322	20.89	26.4973
XLOC_008409	Ppse_ynau_082816	+	C4919607:18556-18724	21.0646	8.13202	13.2917	34.8988	40.0182	14.2128	7.21669	28.1178	18.0468	24.8984	12.8856	22.144
XLOC_008412	Ppse_ynau_110853	+	C4919639:1223-16591	232.328	221.036	229.708	384.938	261.988	258.38	349.348	321.725	323.328	247.156	304.892	297.486
XLOC_008413	Ppse_ynau_110854	-	C4919639:1223-16591	68.3369	64.8823	66.0013	102.097	71.7704	79.1892	86.7242	83.3531	86.6313	80.5276	79.8746	82.0396
XLOC_008417	Ppse_ynau_059005	-	C4919673:6917-7091	9.24824	0	9.33698	0	3.19449	0	0	0	0	2.73286	14.1433	2.77776
XLOC_008419	Ppse_ynau_059007	-	C4919673:12985-15646	36.4553	40.5021	37.4315	48.8264	41.1719	38.8672	40.1591	43.6372	46.9479	35.1765	51.6191	42.7529
XLOC_008435	Ppse_ynau_044019	-	C4919741:37-9360	274.739	298.644	265.98	469.214	564.021	535.494	411.917	414.857	399.766	256.606	259.408	249.22
XLOC_008469	Ppse_ynau_131996	-	C4919967:12081-14964	29.298	31.0051	30.8891	33.1894	17.6451	24.4222	17.9691	20.5112	22.5614	24.0555	27.5725	26.9122
XLOC_008503	Ppse_ynau_116272	-	C4920273:10945-11140	4.5946	7.88334	3.09246	15.7881	2.11606	4.13346	2.0988	10.2218	6.29818	5.43082	7.49495	3.68003
XLOC_008516	Ppse_ynau_035062	-	C4920347:8215-11680	808.612	839.222	791.645	924.441	948.294	736.778	642.475	672.656	677.297	897.864	854.86	805.661
XLOC_008524	Ppse_ynau_042732	+	C4920379:4190-18919	46.3376	53.6045	43.8424	93.7058	62.18	49.8609	65.9181	59.9413	70.2402	67.8736	73.9819	64.2919
XLOC_008525	Ppse_ynau_042733	-	C4920379:4190-18919	28.3332	23.0841	30.1709	39.5255	41.6612	43.2523	29.1701	37.7462	38.5629	30.0568	32.5765	34.7691
XLOC_008540	Ppse_ynau_020459	-	C4920525:4546-18291	1204.37	1371.18	1261.5	1165.87	924.76	926.208	920.808	918.269	931.351	852.62	871.798	823.576
XLOC_008542	Ppse_ynau_094124	+	C4920531:5253-6477	33.9282	35.1985	34.9609	51.5124	32.7234	32.4923	32.8165	34.0688	38.4667	40.5172	41.7233	42.077
XLOC_008543	Ppse_ynau_094126	+	C4920531:15250-16010	14.6205	18.0652	16.0316	29.8301	25.1615	26.9267	34.1107	26.5219	39.6314	42.563	38.1549	35.2258
XLOC_008546	Ppse_ynau_045581	+	C4920565:8657-22824	44.0593	46.2009	43.1159	307.204	219.504	215.994	209.577	184.563	204.899	195.458	216.966	205.654
XLOC_008572	Ppse_ynau_105352	+	C4920671:2231-6727	30.3218	24.2517	22.7544	14.155	21.2724	23.9704	11.8156	13.05	14.4924	12.9994	11.721	7.07341
XLOC_008573	Ppse_ynau_105353	-	C4920671:9551-11226	83.0817	86.5232	78.5471	300.136	274.83	273.817	292.308	304.374	307.157	87.5984	84.2441	88.7758
XLOC_008581	Ppse_ynau_036998	-	C4920703:2756-2906	8.08932	0	4.08347	0	5.58836	21.8323	5.54277	5.39897	0	14.3424	9.89679	19.4373
XLOC_008608	Ppse_ynau_075053	-	C4920947:17-11956	28.889	31.1792	29.788	33.2351	21.1627	24.4883	26.6153	27.6942	29.8712	25.9067	28.3289	24.9766
XLOC_008641	Ppse_ynau_051612	+	C4921177:3005-11614	83.3977	83.1685	81.5534	108.804	151.837	143.298	151.114	157.974	152.65	99.0015	93.4953	97.3489
XLOC_008642	Ppse_ynau_051613	+	C4921177:14458-18849	74.2055	75.3147	68.8388	37.5423	106.917	104.894	54.4743	55.007	52.9344	52.7079	49.8496	47.6678
XLOC_008649	Ppse_ynau_069719	-	C4921223:6594-13322	22.0654	30.9113	21.4783	47.1456	51.5928	51.0477	63.4321	61.0453	58.8519	48.6563	59.5542	54.0021
XLOC_008654	Ppse_ynau_122983	+	C4921241:1102-1294	30.7462	34.9841	29.4074	50.0452	60.3676	43.6742	33.264	43.2013	51.0191	49.7312	27.7171	52.4924
XLOC_008655	-	+	C4921241:2510-2691	316.784	362.356	213.216	362.848	291.793	94.9968	385.884	610.793	48.2491	291.231	344.503	126.864
XLOC_008656	-	+	C4921241:2745-2919	0	0	0	40.1125	0	220.538	111.98	0	0	32.1953	0	0
XLOC_008657	-	+	C4921241:3073-4251	0	11.6457	11.8967	14.5769	1.95373	10.813	6.4593	4.40421	9.69169	7.79986	14.9933	14.7234
XLOC_008658	-	.	C4921241:0-135	122.117	75.4294	117.124	134.878	151.852	247.186	184.083	195.608	159.025	165.994	119.522	139.378
XLOC_008665	Ppse_ynau_038482	-	C4921257:7026-11916	23.7538	25.74	19.0182	6.05212	28.2141	23.8632	35.6951	27.4293	26.7657	9.32276	6.64711	8.43034
XLOC_008699	Ppse_ynau_007227	+	C4921475:3667-9661	58.6467	58.617	59.9593	48.8405	52.338	53.6951	107.428	93.5912	100.115	72.8563	69.6663	78.8887
XLOC_008702	Ppse_ynau_026736	+	C4921493:15376-19261	48.0747	52.9897	49.4607	63.4006	50.4194	47.2503	41.6667	37.6276	39.6128	36.8817	38.8615	38.8721
XLOC_008723	Ppse_ynau_064195	+	C4921671:18523-22905	44.8405	36.0373	40.0661	41.4505	60.3751	54.6102	61.1986	58.707	58.1976	59.1829	54.7854	56.0808
XLOC_008755	Ppse_ynau_054923	+	C4921701:3561-10086	47.7331	51.4305	48.294	73.3261	60.3244	71.8311	77.1722	81.2037	72.9723	73.4228	71.9356	70.9526
XLOC_008800	Ppse_ynau_018639	+	C4922055:4917-10258	17.3477	18.004	32.9513	24.9623	5.33831	21.0953	7.53903	11.1563	51.0083	16.718	15.9188	23.5632
XLOC_008809	Ppse_ynau_091570	-	C4922169:23052-23328	34.2414	37.294	32.0649	58.4653	64.4514	56.2522	58.4852	47.694	67.345	63.3497	81.356	61.4094
XLOC_008831	Ppse_ynau_093545	-	C4922313:9910-10813	83.3897	66.1011	81.2304	109.492	78.1844	67.8801	123.09	90.2888	86.7252	96.6368	90.6075	72.8961
XLOC_008834	Ppse_ynau_075605	-	C4922319:10232-10416	11.312	13.5862	13.3239	11.1059	2.60489	2.54416	2.58364	15.0997	10.3375	6.68539	13.8395	6.79522
XLOC_008840	Ppse_ynau_099132	+	C4922387:6080-17399	45.5903	46.655	43.5419	63.2531	87.7089	87.1255	61.519	63.2989	55.2715	25.7112	30.2016	26.6465
XLOC_008855	Ppse_ynau_024892	-	C4922551:16330-22469	169.991	174.182	168.689	161.415	211.19	203.413	182.384	181.885	180.908	173.649	170.974	162.88
XLOC_008856	Ppse_ynau_002736	-	C4922577:10176-10374	47.8889	26.8911	21.9766	12.8227	8.02017	5.8749	23.8642	11.6226	19.8925	41.1671	44.3858	55.7913
XLOC_008864	Ppse_ynau_138963	+	C4922641:3482-15317	30.8545	28.6155	31.6463	50.8471	60.419	61.2975	54.0292	55.8651	58.3018	44.1422	48.5657	42.0755
XLOC_008866	Ppse_ynau_001254	+	C4922643:1904-12416	44.8134	49.2395	49.1035	104.139	91.1597	91.5549	91.6654	90.3091	82.8409	88.2616	90.886	88.6674
XLOC_008892	Ppse_ynau_137206	-	C4922881:6292-19832	158.114	164.427	162.603	169.601	153.066	147.647	167.585	166.095	171.805	135.137	143.885	141.939
XLOC_008900	Ppse_ynau_023848	+	C4922989:1839-22158	112.807	117.031	114.361	173.216	158.821	160.292	160.852	151.667	155.989	166.473	164.455	156.008
XLOC_008919	Ppse_ynau_043660	-	C4923121:4217-24372	84.3792	93.5583	84.3986	195.537	150.626	161.572	137.156	131.092	134.157	109.868	119.72	119.612
XLOC_008920	Ppse_ynau_043660	-	C4923121:4217-24372	200.024	229.093	204.108	448.643	399.591	410.237	324.645	298.48	310.924	322.081	310.553	292.6
XLOC_008945	Ppse_ynau_023630	-	C4923371:14868-21271	49.7058	59.7632	50.4841	88.0707	99.9595	94.5668	78.7258	72.8334	59.4182	79.3123	86.7641	86.2131
XLOC_008957	Ppse_ynau_120600	+	C4923447:11073-13957	37.6236	36.6324	36.169	43.2229	28.5915	28.8462	26.9261	28.5037	26.2026	39.5648	41.6801	39.4819
XLOC_008958	Ppse_ynau_133960	-	C4923483:6187-22341	10.0662	6.0958	11.3584	9.59213	38.6742	26.3687	31.3198	19.76	23.5387	18.1974	36.3036	49.4502
XLOC_008960	Ppse_ynau_133961	-	C4923483:6187-22341	2.48208	2.92026	3.18189	4.56246	15.2878	16.0757	13.4271	16.3436	8.63136	5.77245	11.5934	18.5625
XLOC_008971	Ppse_ynau_138855	-	C4923517:436-912	53.0803	67.183	56.8931	58.6273	51.9904	50.0425	39.858	37.6107	39.3709	35.8827	33.8047	34.725
XLOC_008978	Ppse_ynau_010873	+	C4923567:6168-23097	71.9317	73.4194	72.7252	137.736	153.627	157.627	132.628	135.836	127.287	108.83	119.338	115.332
XLOC_008979	Ppse_ynau_010874	-	C4923567:6168-23097	109.783	119.542	111.618	68.3455	79.2635	79.9551	97.5032	95.7863	97.4928	71.6037	78.8878	73.445
XLOC_009028	Ppse_ynau_016559	+	C4924027:12767-19312	50.2776	51.6308	75.56	73.1962	69.0181	234.162	102.426	0.700246	102.284	117.262	151.731	119.339
XLOC_009049	Ppse_ynau_132239	+	C4924195:6897-8623	194.361	234.442	198.456	440.318	262.353	258.635	288.345	301.827	289.514	282.425	329.115	332.475
XLOC_009052	-	.	C4924195:4282-4504	3.9197	6.05282	0.989326	0	1.35393	0	4.02864	13.0804	1.34326	3.47482	3.59663	1.1773
XLOC_009056	-	.	C4924215:1735-1966	23.2031	22.1175	17.3524	6.32786	26.122	13.9162	16.4875	29.8253	12.9581	25.3945	15.7709	21.6818
XLOC_009085	Ppse_ynau_058101	-	C4924473:4219-6918	103.415	112.716	101.863	183.051	217.878	225.697	169.122	157.16	155.986	123.047	127.387	129.892
XLOC_009097	-	-	C4924553:20188-22299	12.6669	17.9234	12.4272	20.0324	4.40411	9.67101	12.4092	12.1531	10.5209	6.34509	8.68334	9.97873
XLOC_009098	Ppse_ynau_089198	+	C4924575:13873-17235	56.7239	60.3689	47.004	32.177	22.0937	21.4956	33.1267	32.3961	27.5954	29.5716	41.5807	39.8608
XLOC_009140	Ppse_ynau_068730	-	C4924977:7795-11633	215.591	249.897	219.218	498.866	208.702	193.677	169.877	177.974	183.723	279.324	303.993	267.857
XLOC_009151	-	+	C4925043:17771-20145	20.8508	22.7578	26.2348	30.6923	28.0368	26.8266	23.2428	23.9782	26.5679	36.0759	28.3339	26.696
XLOC_009155	-	.	C4925043:17771-20145	5.9213	3.65748	6.57592	8.72012	9.81749	4.79431	7.30305	7.90398	7.30512	18.1974	8.69321	10.671
XLOC_009165	Ppse_ynau_077271	+	C4925165:20911-23217	114.868	126.324	132.696	183.615	116.566	113.266	140.664	136.932	159.989	159.306	176.835	166.444
XLOC_009242	Ppse_ynau_019005	+	C4925947:15596-23054	93.4725	85.9699	98.6407	108.586	106.707	85.9045	105.893	95.4917	114.774	116.701	92.7954	116.988
XLOC_009243	Ppse_ynau_019005	-	C4925947:15596-23054	59.3347	64.221	59.9536	75.4525	47.1827	54.1867	58.841	57.2286	57.0487	64.0969	63.6768	62.5657
XLOC_009244	Ppse_ynau_096633	+	C4925955:8374-8752	1716.95	1864.76	1778.24	5835.23	5129.02	4976.61	8941.26	8769.15	8784.69	6163.16	5685.55	5601.91
XLOC_009283	Ppse_ynau_110922	+	C4926259:2471-23193	29.0635	31.6682	31.9491	54.3773	41.6872	42.3653	38.3535	34.8167	38.9184	44.1574	44.6454	42.26
XLOC_009286	Ppse_ynau_110925	+	C4926259:2471-23193	9.79924	7.06163	8.90394	40.4069	17.601	26.4472	21.4861	39.2413	32.2383	16.2158	7.19326	8.24111
XLOC_009288	-	-	C4926259:2471-23193	1382.58	1337.69	1371.67	2504.37	3252.44	3429.92	2848.61	2966.3	2662.49	2118.84	1805.73	1868.92
XLOC_009337	Ppse_ynau_003300	+	C4926663:13831-22764	85.2142	91.0529	96.7027	121.166	144.702	127.653	108.178	118.352	112.194	127.279	143.762	118.445
XLOC_009338	Ppse_ynau_003299	-	C4926663:2795-9545	123.589	130.671	131.922	269.967	200.899	190.569	206.473	214.741	220.848	211.334	229.648	227.266
XLOC_009343	-	.	C4926771:26164-26486	20.2828	18.1863	16.8443	8.19012	25.312	20.7487	8.96626	6.11355	9.41723	27.0678	17.6105	17.2935
XLOC_009344	Ppse_ynau_023127	+	C4926797:3878-7150	80.3681	89.7537	81.6786	137.217	146.554	153.798	150.065	128.842	147.249	123.348	133.328	130.142
XLOC_009404	Ppse_ynau_014747	+	C4927159:95-363	9.05188	6.21243	6.09249	35.5478	41.6888	36.6453	66.158	32.2208	33.0884	14.2658	25.8403	18.1252
XLOC_009407	Ppse_ynau_014751	+	C4927159:15501-26297	12.0961	13.3996	12.4753	8.2199	18.4563	17.945	16.1213	15.3549	11.3458	11.1267	9.75234	12.4756
XLOC_009415	Ppse_ynau_065773	-	C4927247:9470-23876	15.0583	15.0981	15.475	16.5563	27.9135	25.6693	23.0237	22.961	21.2239	15.2183	16.4364	16.4631
XLOC_009445	Ppse_ynau_055659	-	C4927435:17110-22690	48.2189	52.2407	54.6112	121.415	117.214	102.23	119.417	121.063	120.282	92.4343	105.626	95.6966
XLOC_009507	Ppse_ynau_133123	+	C4927827:9099-9531	71.1288	79.7851	74.2455	93.8431	71.6249	72.0468	126.268	147.131	137.4	103.21	93.975	82.5588
XLOC_009525	Ppse_ynau_076355	-	C4927957:13936-24863	57.4753	71.5956	73.1987	133.782	97.3054	102.613	136.109	143.046	119.711	105.289	122.244	124.974
XLOC_009569	Ppse_ynau_008861	+	C4928219:2340-19897	34.5805	37.3132	37.0396	42.7282	36.1262	36.4226	52.925	55.2862	50.6226	34.0249	44.9829	38.5175
XLOC_009590	Ppse_ynau_086537	+	C4928397:8496-12433	4.63e-06	5.67e-07	0.651842	3.449	0	0	18.7398	2.01896	5.16306	1.25787	3.93714	0.305371
XLOC_009591	Ppse_ynau_086538	+	C4928397:13521-19754	47.5432	52.7293	47.8476	68.9446	53.3309	59.5724	49.431	51.3454	54.522	49.5179	50.5052	49.7057
XLOC_009610	-	+	C4928509:3999-4383	14.6254	3.7641	0	0	0	0	5.01063	0	0	30.2526	49.2064	0
XLOC_009621	Ppse_ynau_064732	+	C4928631:9871-14166	67.7923	88.991	69.4725	91.4669	51.388	51.3698	25.9587	27.2302	24.468	39.0104	38.5507	36.544
XLOC_009648	Ppse_ynau_111315	+	C4928893:4440-17698	109.371	109.581	102.409	185.692	317.331	311.526	84.959	86.4685	86.7211	102.946	110.387	100.87
XLOC_009699	Ppse_ynau_092024	-	C4929233:11756-16229	72.1293	71.4057	75.2796	120.964	103.08	104.609	99.8721	99.3089	101.526	85.6505	88.8568	83.9074
XLOC_009711	Ppse_ynau_090132	-	C4929381:17343-24333	32.0668	35.7033	35.3534	39.3227	31.4123	30.2969	27.6101	27.0478	28.098	48.0134	35.4822	31.6085
XLOC_009744	Ppse_ynau_033096	-	C4929661:12433-15806	75.9691	68.0589	69.505	81.6205	64.5579	64.618	66.5289	59.4948	61.4374	56.9913	51.3876	50.6618
XLOC_009765	Ppse_ynau_027568	-	C4929737:4790-15220	27.982	29.3638	27.2583	35.2424	45.5192	45.1431	52.8061	49.7335	49.8138	47.1285	54.9686	60.2
XLOC_009774	Ppse_ynau_117999	-	C4929805:2798-28231	61.6374	60.7975	59.4314	54.0554	68.1956	71.9589	84.9785	84.7493	80.647	73.4823	72.9308	71.6517
XLOC_009777	Ppse_ynau_059322	+	C4929809:18548-18761	60.8453	48.7188	54.6037	33.1871	90.295	100.354	54.0439	33.0891	27.8018	47.9462	26.192	44.6727
XLOC_009778	-	-	C4929809:1814-3170	13.747	15.2867	13.1177	39.0376	33.3393	35.6931	35.452	40.0296	44.2878	25.7791	27.4634	14.0072
XLOC_009786	Ppse_ynau_123299	-	C4929863:9373-9577	15.6876	18.8416	26.3969	32.7288	14.45	12.349	12.5406	17.4504	23.2963	20.088	23.9911	14.1356
XLOC_009788	Ppse_ynau_121369	-	C4929911:7357-15573	43.2709	40.0645	42.8002	57.5904	60.5582	52.5737	53.2808	62.3274	65.2113	59.9162	49.6085	59.0981
XLOC_009811	Ppse_ynau_050102	-	C4930061:6625-16896	158.448	162.967	155.571	222.72	167.43	172.982	171.024	178.331	177.275	149.743	143.529	143.285
XLOC_009830	Ppse_ynau_069160	+	C4930207:4758-19910	10.8258	12.5986	10.8618	22.5775	12.4492	17.4219	16.0336	16.2459	18.2502	13.0346	18.4509	14.1374
XLOC_009831	Ppse_ynau_069160	-	C4930207:4758-19910	46.1794	47.0881	47.2722	78.5007	67.8282	59.0708	54.9691	52.1179	56.1077	62.3295	61.2031	63.2965
XLOC_009834	Ppse_ynau_036496	+	C4930213:10897-23635	81.2447	97.5037	70.8505	323.535	127.832	123.115	69.2371	69.7872	73.4964	51.7668	64.775	57.7102
XLOC_009835	-	.	C4930213:10078-10311	25.9025	46.4503	31.2126	221.492	42.7154	55.2503	14.8857	21.1916	29.7798	16.7899	20.4453	15.058
XLOC_009847	-	.	C4930315:8082-8177	163.428	140.204	274.993	160.45	263.436	73.5127	149.307	218.15	224.024	128.781	133.296	98.1728
XLOC_009848	-	.	C4930315:12142-12294	15.3759	11.8717	7.76169	33.9653	5.31106	5.18725	0	0	0	4.54357	0	4.61822
XLOC_009860	-	.	C4930421:12455-21960	10.2805	17.0963	16.7663	13.9751	31.6862	26.6789	33.5952	30.6124	20.5964	14.9557	15.48	17.1016
XLOC_009871	Ppse_ynau_006994	+	C4930629:3066-12421	68.6201	65.1575	64.218	24.713	40.3261	39.8929	54.0373	55.1627	55.2426	33.2027	31.2927	32.0313
XLOC_009884	-	.	C4930667:28176-28242	1694.66	872.299	1924.78	935.875	1463.4	1715.14	1451.46	3110.38	2323	1502.31	1554.98	254.499
XLOC_009890	Ppse_ynau_025654	+	C4930707:16611-16884	9.22037	10.0194	10.8603	12.0698	14.8627	4.83874	15.4434	9.57267	16.15	16.9532	16.9208	11.693
XLOC_009891	Ppse_ynau_025655	-	C4930707:18099-18941	31.4144	38.865	37.1409	50.727	36.9315	38.3017	37.0079	38.4387	33.241	44.7862	47.3677	42.2113
XLOC_009892	Ppse_ynau_025656	-	C4930707:19913-23377	37.2762	37.0352	37.1326	43.6871	35.9152	34.2601	48.5554	47.0961	45.9173	54.9629	54.4839	52.3943
XLOC_009894	-	.	C4930707:23981-24088	47.9256	16.446	16.1285	23.5262	44.1447	21.5578	43.7846	42.6487	0	37.7654	254.081	153.544
XLOC_009898	-	-	C4930779:11137-11491	150.058	98.3058	68.8627	180.807	131.937	220.905	130.861	163.885	93.4986	225.742	150.208	196.672
XLOC_009900	-	.	C4930779:10628-10758	134.884	51.1585	100.342	146.366	68.6603	143.699	116.743	85.2859	233.553	167.824	130.28	136.465
XLOC_009902	-	.	C4930779:13019-13226	29.8278	30.7069	25.095	18.3027	37.7777	16.7713	25.5474	26.5436	30.6655	30.8495	25.8489	40.3152
XLOC_009952	Ppse_ynau_068027	+	C4931059:23543-24451	58.7795	55.342	47.8738	20.489	29.9148	37.6604	19.5173	18.4615	23.0211	27.0515	21.0502	19.2867
XLOC_009954	-	.	C4931059:5773-6100	11.9624	19.4447	8.89899	22.2527	20.0076	18.2668	14.6676	17.6487	16.8294	15.2559	27.73	6.42953
XLOC_009975	Ppse_ynau_127476	-	C4931175:11404-12292	54.7125	51.2421	49.7311	39.399	51.6389	50.6675	26.5923	32.4163	33.2891	21.0365	23.6002	18.0713
XLOC_009982	Ppse_ynau_072676	-	C4931209:8962-16600	3.74859	11.5772	3.78455	5.52043	41.4343	30.3513	10.2741	15.0113	25.6924	124.063	87.1372	130.605
XLOC_010035	Ppse_ynau_136346	-	C4931595:8471-11005	32.3087	46.4012	36.2403	51.0269	52.8352	45.3215	52.1752	45.5226	48.2926	79.5015	71.7514	73.2133
XLOC_010094	-	+	C4931931:17491-18770	116.152	116.766	129.465	305.944	329.044	290.34	235.022	245.573	261.803	166.316	168.809	138.611
XLOC_010095	Ppse_ynau_091967	+	C4931931:19596-27297	45.1572	49.1674	49.6467	171.988	131.991	130.267	138.129	133.751	128.042	74.4412	81.9116	72.9114
XLOC_010099	-	.	C4931931:27415-27610	30.6307	22.0734	21.6472	4.51088	8.46425	16.5339	10.494	16.3548	16.7952	19.913	18.7374	16.5601
XLOC_010100	Ppse_ynau_060814	+	C4931941:4997-5332	11.1719	13.2705	20.8228	36.7016	23.7473	15.0759	25.9089	29.8253	34.1623	40.6312	25.2334	27.8766
XLOC_010120	Ppse_ynau_045043	+	C4932047:11911-29956	50.2855	51.3291	46.8851	107.64	86.9454	72.7355	72.7393	73.4837	85.5292	75.8148	73.8029	76.1305
XLOC_010131	Ppse_ynau_075470	-	C4932059:16869-17163	8.30852	11.5471	10.9047	39.7661	22.3852	20.7421	23.9105	30.499	35.3064	34.3724	26.4289	25.4542
XLOC_010141	-	.	C4932071:12517-12709	0	0	1.63375	11.9155	4.47167	6.55114	13.3056	2.16006	2.21822	19.1274	3.95959	1.94416
XLOC_010167	Ppse_ynau_052268	-	C4932311:5785-25054	108.002	123.461	118.891	389.828	307.508	317.135	257.468	258.356	275.556	211.673	230.627	207.586
XLOC_010170	-	+	C4932335:8624-22090	63.0553	87.659	69.8154	89.0695	101.75	146.627	102.379	115.723	103.235	122.418	153.487	139.602
XLOC_010172	-	-	C4932335:8624-22090	27.7076	16.4843	30.2402	38.1265	24.1425	24.6196	14.7124	19.031	28.8691	31.999	27.3567	34.5335
XLOC_010228	-	.	C4932703:18433-18690	22.0817	20.2066	19.8165	8.12975	6.77988	6.62182	9.24628	10.6439	5.04485	24.6505	18.0104	30.9509
XLOC_010236	Ppse_ynau_114612	+	C4932749:7823-11458	26.5184	24.0579	24.9053	30.2402	39.128	41.2384	34.8562	34.9863	35.2485	34.6589	33.3736	34.7372
XLOC_010244	Ppse_ynau_013076	-	C4932757:6913-7360	111.501	157.374	129.701	130.649	96.8993	88.5345	96.5518	75.712	86.3895	106.963	110.318	98.8192
XLOC_010254	Ppse_ynau_069485	-	C4932861:23694-23903	4.80928	3.71326	3.64157	12.3943	4.9836	6.4899	1.64765	1.6049	1.64812	7.10572	16.1806	4.33347
XLOC_010278	-	-	C4933109:17178-22539	18.0348	17.3285	7.28313	1.77062	6.6448	1.62247	4.94295	6.41962	9.88869	12.7903	14.7096	10.1114
XLOC_010314	Ppse_ynau_058333	+	C4933417:23477-29146	102.481	111.088	99.7038	103.591	73.9583	86.3075	71.6049	79.2647	80.5236	115.221	117.828	110.593
XLOC_010342	-	.	C4933553:13972-14132	31.6205	13.021	9.57718	18.6266	34.9512	25.6023	4.33326	12.6625	13.0034	0	0	0
XLOC_010349	Ppse_ynau_117659	-	C4933575:15424-24730	9.84977	9.00596	10.5767	4.23076	14.1463	12.9712	2.24967	3.11397	2.48718	3.52337	3.99043	3.24389
XLOC_010384	Ppse_ynau_134611	-	C4933823:13796-13991	4.5946	6.30668	3.09246	9.02177	0	14.4671	10.494	2.04435	8.39758	23.5336	14.9899	14.7201
XLOC_010416	Ppse_ynau_019363	-	C4934041:20341-26535	29.2252	30.3867	29.3093	50.0532	37.2905	40.8809	40.0944	41.9519	40.5054	42.2803	41.5823	38.8098
XLOC_010420	Ppse_ynau_121769	+	C4934115:6676-10763	99.4108	102.036	91.9771	94.902	108.399	95.8148	84.4177	77.8966	82.0179	109.922	101.417	102.644
XLOC_010429	Ppse_ynau_034009	+	C4934203:15880-19234	54.1375	47.227	56.9741	49.5091	47.2933	28.3348	48.9759	36.985	40.1311	59.5801	48.7171	59.7012
XLOC_010431	Ppse_ynau_034009	-	C4934203:15880-19234	21.0821	24.3417	24.4472	16.4182	14.4546	16.3611	19.2026	19.7885	19.1841	31.9937	31.0947	22.8665
XLOC_010434	Ppse_ynau_062976	+	C4934251:17519-20907	602.156	560.081	613.672	952.858	754.857	769.946	824.741	752.715	696.387	657.583	545.412	535.279
XLOC_010443	Ppse_ynau_091457	-	C4934339:9945-20513	109.087	99.9202	93.5057	127.866	169.022	136.451	152.584	148.586	142.706	178.87	166.286	178.275
XLOC_010473	Ppse_ynau_011606	-	C4934509:20422-26265	72.0785	61.6994	58.4689	86.8551	85.6391	74.7878	61.6685	69.811	62.3949	80.1384	74.2647	76.3321
XLOC_010475	Ppse_ynau_041075	+	C4934533:11502-20084	209.91	221.258	233.729	267.737	186.176	219.712	248.393	242.036	239.714	208.958	209.734	214.636
XLOC_010478	Ppse_ynau_041075	-	C4934533:11502-20084	181.508	229.786	176.06	235.343	168.27	224.494	261.276	263.233	280.356	195.514	228.931	216.215
XLOC_010482	-	.	C4934533:21838-22001	17.6894	15.1756	17.8592	30.3925	32.5878	7.95703	60.6037	31.4834	52.5381	31.3634	32.4629	42.5049
XLOC_010495	Ppse_ynau_016868	+	C4934583:4825-5394	28.9087	22.6748	36.1351	64.873	26.628	52.0145	41.5027	25.7256	32.0793	37.4244	20.2103	31.4237
XLOC_010499	-	.	C4934583:8876-9043	21.5387	22.1735	10.8727	39.6493	52.0787	32.6987	14.7583	10.7815	36.9061	25.4588	39.527	29.1117
XLOC_010500	-	+	C4934591:8485-11830	38.0225	42.5808	43.2045	27.2313	42	48.7332	38.517	37.995	36.0963	35.8783	31.7798	34.7721
XLOC_010503	-	.	C4934591:8077-8429	38.281	27.7223	39.981	31.8812	40.1246	48.4521	31.8378	30.6594	31.123	30.5816	22.9328	22.52
XLOC_010520	Ppse_ynau_053659	-	C4934761:12095-18889	17.0187	16.3504	18.2241	39.2759	34.1802	34.0056	39.8651	30.2378	29.7075	21.1677	24.354	24.2369
XLOC_010554	-	.	C4935121:19855-20112	9.81408	13.892	16.7202	37.0355	37.2893	24.8318	34.4634	27.838	25.2243	34.0757	36.7712	43.4787
XLOC_010573	Ppse_ynau_114277	-	C4935253:25152-25350	1.45118	4.48184	5.86042	0	6.01513	3.9166	0	3.87419	13.9247	10.2918	5.32629	5.23043
XLOC_010579	Ppse_ynau_020178	+	C4935305:16719-17011	22.4342	27.0172	25.6409	33.6615	23.9784	22.277	24.3629	19.2107	24.95	31.5205	25.8933	32.0383
XLOC_010582	-	.	C4935305:16259-16635	5.69839	9.62078	8.05429	19.8048	13.542	8.30489	8.43376	9.73624	11.8731	11.0462	12.2701	10.1323
XLOC_010593	-	.	C4935355:2685-2862	2.17129	6.70585	4.38425	3.1976	15	29.3006	2.97553	11.5933	0	0	0	5.21727
XLOC_010594	-	.	C4935355:2945-3109	11.5252	8.89863	2.90894	4.2432	43.7908	0	0	3.84607	3.94962	6.81139	10.5753	13.8466
XLOC_010600	-	+	C4935417:27224-27633	8.46266	15.2461	23.4956	9.34703	14.6157	2.85499	11.5972	9.88426	10.1504	10.0029	12.9419	11.4381
XLOC_010606	Ppse_ynau_137468	+	C4935471:3925-10384	50.734	44.923	55.8205	126.567	146.94	109.495	113.914	113.034	87.7225	106.788	90.21	69.0465
XLOC_010631	-	.	C4935589:18613-18764	0	0	3.98044	34.837	38.1315	47.8833	21.6117	10.5255	43.2356	32.6212	28.9412	18.9469
XLOC_010643	Ppse_ynau_070830	+	C4935679:13115-13283	65.8268	70.4775	82.4085	96.9412	54.5703	60.4046	61.3419	63.2652	83.0154	71.5828	83.7565	50.6148
XLOC_010651	Ppse_ynau_005503	-	C4935715:32053-32323	3.1745	3.81273	5.3416	3.89583	10.2342	6.42576	17.4013	16.9498	14.5051	10.6314	12.946	20.3409
XLOC_010656	Ppse_ynau_004174	+	C4935743:19495-25510	106.237	109.649	99.233	110.211	100.978	87.3737	94.3352	94.3318	98.0466	107.752	111.625	106.855
XLOC_010682	Ppse_ynau_094428	-	C4935963:20988-21569	12.9518	0	6.53802	0	0	4.36945	8.8745	0	4.4385	3.82725	11.8843	3.89013
XLOC_010683	Ppse_ynau_094429	-	C4935963:23667-23825	0	0	3.34811	14.6514	9.16398	13.4255	0	0	0	7.83971	12.1718	0
XLOC_010686	Ppse_ynau_083014	+	C4935977:7663-19056	88.0482	85.7692	85.9353	105.545	86.3574	86.0409	104.706	99.8623	100.517	84.5733	82.863	85.4125
XLOC_010693	Ppse_ynau_043041	-	C4935979:15982-16561	4.91672	4.33853	12.0552	9.30948	19.4093	5.68704	10.588	6.56303	4.8141	11.6231	10.312	10.1264
XLOC_010734	Ppse_ynau_029781	-	C4936261:654-4669	6.63367	8.53647	7.71388	35.5006	12.1934	15.7456	2.35385	0.869677	1.94857	1.89024	1.52173	1.28087
XLOC_010745	Ppse_ynau_003355	+	C4936427:7199-11806	88.688	93.4516	92.2667	135.047	130.996	123.653	121.915	136.865	133.487	109.138	111.493	100.504
XLOC_010748	Ppse_ynau_135378	-	C4936439:16548-17494	5362.83	6568.46	4386.02	7900.92	7000.87	5945.92	7743.11	8797.51	8522.84	9393.21	8916.45	6361.82
XLOC_010750	Ppse_ynau_045757	+	C4936473:5022-16795	95.0904	108.619	94.8429	100.549	94.8952	96.404	123.917	107.776	99.5124	100.784	109.509	109.86
XLOC_010758	Ppse_ynau_080760	-	C4936485:2194-2409	245.591	178.666	229.214	257.191	306.146	266.604	239.329	263.717	296.253	198.687	205.652	217.688
XLOC_010813	Ppse_ynau_026296	+	C4936909:1799-10765	40.351	42.013	42.2191	57.8774	38.1309	37.0976	48.824	51.4342	66.6712	37.986	41.3017	38.7024
XLOC_010818	-	.	C4936937:24868-24963	272.38	448.651	522.487	200.563	338.703	551.346	373.267	545.375	410.71	450.735	133.296	425.415
XLOC_010821	Ppse_ynau_025630	+	C4937007:8096-9500	250.702	274.699	251.984	445.007	523.67	505.191	374.638	370.073	376.897	214.869	211.552	195.989
XLOC_010823	Ppse_ynau_025632	-	C4937007:15919-22239	26.3802	28.8748	27.4024	40.8579	31.8353	30.3633	28.4568	28.5645	28.4371	32.3009	34.5986	35.1104
XLOC_010849	Ppse_ynau_057109	+	C4937129:12926-17455	21.9036	21.7157	19.6268	30.9689	23.1619	20.8308	21.7196	20.3756	22.1401	23.0627	22.049	20.371
XLOC_010860	Ppse_ynau_014599	-	C4937163:20934-29151	168.676	179.163	176.467	245.313	208.486	216.723	202.922	200.86	198.349	155.776	166.807	160.162
XLOC_010886	Ppse_ynau_023365	-	C4937335:1005-4495	67.0131	80.5593	62.2694	95.4404	126.401	107.423	104.508	101.986	110.486	71.6418	65.2758	62.819
XLOC_010928	Ppse_ynau_053907	+	C4937587:11347-31390	287.5	327.912	313.831	720.923	541.47	524.144	495.896	549.684	638.6	593.122	660.027	578.362
XLOC_010930	Ppse_ynau_053908	-	C4937587:11347-31390	406.89	409.297	418.492	1218.62	827.03	724.316	896.68	783.286	843.114	983.318	943.042	852.586
XLOC_010931	Ppse_ynau_053910	-	C4937587:11347-31390	150.34	148.998	144.302	169.6	131.703	127.418	135.508	144.582	139.244	125.59	131.499	110.548
XLOC_010988	Ppse_ynau_023345	+	C4937989:2161-31567	21.1103	16.8527	17.6148	20.6654	11.9468	20.6591	14.5617	13.1473	13.9867	17.8861	15.1355	17.0122
XLOC_011003	Ppse_ynau_120562	+	C4938067:23279-24737	14.9374	16.4737	16.124	27.3935	48.3727	39.6384	35.8334	35.0291	33.9118	25.9843	24.4816	23.7024
XLOC_011022	Ppse_ynau_131907	-	C4938159:9892-11486	4.81424	3.49844	5.95642	26.969	13.4338	10.4455	17.205	19.2787	19.6037	27.1691	27.4864	28.466
XLOC_011027	-	+	C4938175:23603-23769	145.931	116.217	155.671	202.744	133.15	111.468	196.21	198.47	169.845	152.964	138.114	201.789
XLOC_011033	Ppse_ynau_121043	-	C4938175:8436-22328	15.4068	21.1478	5.18487	17.6471	16.5565	23.1008	9.38371	6.85519	2.34659	10.1171	8.37744	6.17001
XLOC_011057	Ppse_ynau_018500	+	C4938285:3391-5750	51.0148	54.102	53.5197	78.0392	55.926	56.1738	66.534	66.3143	70.4104	64.3659	66.5384	67.7717
XLOC_011058	Ppse_ynau_018503	+	C4938285:16357-16681	10.7124	11.0281	10.8151	24.2704	20.4935	4.44795	6.77545	13.1993	6.77737	10.714	7.05704	14.8501
XLOC_011073	Ppse_ynau_083696	-	C4938349:14061-16155	128.717	134.244	134.608	351.36	286.606	284.3	278.048	280.709	303.456	179.405	188.28	177.597
XLOC_011092	Ppse_ynau_095845	-	C4938483:26150-32888	157.523	173.671	168.631	317.868	254.294	226.662	307.566	331.674	312.015	256.959	279.93	273.811
XLOC_011127	Ppse_ynau_122322	+	C4938823:4639-14355	50.6279	49.4852	50.0724	51.3276	40.1841	37.488	40.9422	42.0795	44.5725	43.9223	45.8473	42.9915
XLOC_011130	Ppse_ynau_122325	-	C4938823:29128-29327	27.0884	16.1449	38.8634	31.4939	27.5778	32.7067	23.4453	26.6432	25.4063	25.2778	29.6525	34.2574
XLOC_011167	Ppse_ynau_075203	-	C4938979:12180-15191	66.3805	99.3989	85.2948	164.409	91.7155	122.151	144.721	116.8	148.898	121.259	92.2868	108.751
XLOC_011169	-	.	C4938979:18787-18895	168.789	78.9833	46.475	112.986	63.6025	41.4132	105.14	122.894	147.237	362.743	244.049	258.092
XLOC_011206	-	-	C4939189:8282-22652	21.3005	15.4194	20.17	9.26426	20.9816	21.1471	14.613	13.3573	13.8592	18.4872	15.9469	15.3859
XLOC_011219	Ppse_ynau_136537	+	C4939271:16770-31459	49.0092	51.7074	49.9739	64.7242	40.1982	51.1051	46.4623	47.773	52.3251	45.4873	49.8752	51.0038
XLOC_011222	Ppse_ynau_136538	-	C4939271:16770-31459	94.3252	97.9948	96.1147	162.73	142.251	125.947	106.288	120.885	133	114.078	117.338	110.044
XLOC_011256	Ppse_ynau_058901	-	C4939427:13724-32046	197.268	200.517	196.824	615.318	658.347	630.536	395.871	403.695	427.391	336.724	325.229	313.182
XLOC_011262	Ppse_ynau_127525	-	C4939445:25803-34767	44.6439	50.2402	42.5584	43.2564	43.7919	41.8111	57.7899	48.232	49.103	40.9863	47.2836	50.4021
XLOC_011269	Ppse_ynau_108883	+	C4939451:8858-12287	12.8071	10.6577	15.6241	29.6745	14.5227	16.3668	11.5333	17.9527	13.3743	23.9321	17.926	11.8556
XLOC_011277	Ppse_ynau_029103	-	C4939491:19360-19580	24.2413	13.5177	13.2567	7.43739	9.7689	14.9933	8.30504	10.7861	4.15369	9.5511	9.88593	3.64051
XLOC_011335	Ppse_ynau_015893	+	C4939807:30300-34700	3.39719	3.49731	10.2894	15.0088	32.8564	18.3374	4.65549	13.6041	13.9704	4.01549	12.4688	16.3258
XLOC_011337	-	+	C4939807:30300-34700	33.4822	29.166	46.8048	11.3788	21.3513	24.3291	7.05904	13.7518	0	15.2215	15.7552	34.0376
XLOC_011347	Ppse_ynau_107982	-	C4939819:30252-34355	38.6273	40.9244	38.3486	37.1251	46.2862	30.1394	32.4666	33.4832	33.0005	24.5323	32.6971	24.8327
XLOC_011408	Ppse_ynau_031077	-	C4940149:1156-13052	229.432	157.462	132.362	0	15.0951	14.7432	59.888	43.7507	74.8812	64.5688	13.3665	52.5037
XLOC_011427	Ppse_ynau_010366	-	C4940215:18235-27856	131.016	123.87	114.443	193.811	195.412	160.545	159.409	151.426	182.867	189.257	193.815	219.074
XLOC_011428	Ppse_ynau_132251	+	C4940283:2367-6783	45.7924	45.1174	43.4632	39.0185	81.7208	88.9701	78.7952	76.0406	68.9921	66.1563	83.067	84.8775
XLOC_011429	Ppse_ynau_132254	+	C4940283:7035-31675	4.93102	5.07634	4.97833	0	6.81301	9.98127	3.37872	0	3.37967	5.82847	3.0164	2.96211
XLOC_011433	Ppse_ynau_132253	-	C4940283:7035-31675	90.1752	94.5377	92.8174	179.2	129.081	149.965	110.661	114.333	123.546	129.221	147.257	127.509
XLOC_011437	Ppse_ynau_075232	-	C4940321:19608-21456	261.175	289.893	278.348	354.874	224.856	218.466	243.036	262.633	259.315	229.673	304.865	265.918
XLOC_011452	-	.	C4940617:8078-8163	280.36	481.038	188.7	137.626	129.121	252.222	128.068	62.3726	64.052	110.462	457.338	392.969
XLOC_011487	Ppse_ynau_048313	-	C4940827:18495-21920	44.1299	48.0278	47.4818	32.5	19.0976	19.5211	21.1349	20.3512	23.4482	20.5148	20.9137	18.2251
XLOC_011523	Ppse_ynau_138330	+	C4941171:26224-29408	11.6228	20.4591	27.2815	19.95	9.09147	12.773	29.6831	29.014	28.8139	15.053	10.778	12.9834
XLOC_011529	Ppse_ynau_109124	+	C4941241:374-872	76.7997	78.238	78.4805	96.3814	93.1934	89.7592	71.3841	77.7333	78.7277	74.6742	68.468	59.2124
XLOC_011535	-	+	C4941263:14042-15359	0	0	0	0	2.82128	0	201.475	0	0	0	0	0
XLOC_011560	Ppse_ynau_057780	+	C4941385:4558-9014	96.9316	108.47	100.474	97.7144	85.9711	80.2267	81.7341	76.5828	81.1801	94.606	99.5984	94.3967
XLOC_011565	Ppse_ynau_047950	+	C4941455:19706-35338	54.7181	53.0651	64.4503	79.4138	68.48	76.2473	77.4304	92.0938	92.1275	36.5565	42.6891	43.3499
XLOC_011573	Ppse_ynau_004861	+	C4941491:11286-16935	256.547	255.982	243.537	563.1	416.046	410.816	487.557	486.467	494.935	375.968	387.406	440.223
XLOC_011580	Ppse_ynau_115385	-	C4941513:16596-36740	25.5083	18.822	22.9387	47.3143	33.5666	35.5691	28.6498	28.4021	26.3631	31.1564	25.9984	32.2289
XLOC_011588	Ppse_ynau_115135	+	C4941607:22017-30222	90.0638	96.0294	85.7862	136.68	114.253	113.308	94.1282	83.1884	103.616	74.7723	73.7863	73.1829
XLOC_011594	Ppse_ynau_074891	-	C4941619:24682-28836	164.411	204.919	169.88	153.081	134.892	113.758	133.354	109.706	125.912	140.116	152.007	159.223
XLOC_011609	Ppse_ynau_014018	+	C4941695:15222-15538	270.77	233.398	215.874	204.125	149.942	86.998	92.7654	97.53	139.924	119.384	114.367	132.964
XLOC_011616	Ppse_ynau_060654	+	C4941721:2720-9793	27.0548	28.3782	27.1859	49.0741	31.5308	30.3887	36.3335	38.0119	38.9423	43.5998	47.8462	41.8255
XLOC_011655	-	+	C4941863:28508-32713	28.7038	35.5859	28.7279	58.4617	50.3886	47.1512	43.4573	46.0369	51.4853	53.9404	53.8336	51.7433
XLOC_011682	Ppse_ynau_079486	+	C4941961:33610-38283	42.4007	13.109	37.4161	208.782	96.1301	57.2564	34.7702	72.1133	74.7723	71.6225	71.7943	0.00192538
XLOC_011683	Ppse_ynau_079486	+	C4941961:33610-38283	1.06e-21	13.0495	36.5885	32.2971	26.4249	23.6978	8.1e-05	20.416	20.4631	20.919	57.5078	71.8227
XLOC_011690	Ppse_ynau_098024	-	C4941971:35785-36307	151.069	171.645	176.938	190.943	122.99	132.162	177.682	169.897	165.503	181.611	197.679	183.88
XLOC_011703	Ppse_ynau_019202	-	C4942103:264-8041	41.9752	45.4055	42.0873	78.0963	61.8938	56.1774	69.5952	64.1772	73.6402	62.4098	69.1061	62.7433
XLOC_011705	Ppse_ynau_019205	-	C4942103:20305-36439	28.9312	27.7727	29.4918	45.0583	31.8359	35.7232	29.5163	29.0873	34.0426	21.0216	20.717	21.2347
XLOC_011718	Ppse_ynau_110531	-	C4942261:10046-10517	26.9139	26.0416	30.1418	60.8608	42.6724	46.2423	45.549	34.5516	36.4898	40.1565	46.4224	39.5794
XLOC_011721	Ppse_ynau_110534	-	C4942261:21483-29903	14.0273	13.3441	14.1312	15.2008	15.7079	20.201	25.0482	11.9534	19.2296	17.5553	15.26	16.9702
XLOC_011769	-	.	C4942445:35219-35383	2.8813	11.8648	14.5447	12.7296	0	7.77635	0	0	0	54.4912	63.4516	83.0796
XLOC_011779	Ppse_ynau_064384	+	C4942517:7766-12349	15.3189	15.403	13.9552	18.5	17.3459	24.7158	26.2066	25.9815	27.777	27.1675	20.2415	30.8045
XLOC_011780	Ppse_ynau_064383	-	C4942517:652-1870	41.7218	40.4892	38.6343	84.5323	76.7383	89.2937	74.6556	77.6849	69.5768	96.1176	89.7335	83.6488
XLOC_011781	Ppse_ynau_064385	-	C4942517:21961-34876	60.6082	62.3944	58.6088	110.589	113.518	109.434	80.7215	80.6653	90.2837	59.5103	61.6834	65.5215
XLOC_011790	Ppse_ynau_064905	-	C4942539:17526-18789	606.059	672.129	630.454	1070.47	989.217	896.84	880.268	859.852	887.149	555.871	574.671	557.582
XLOC_011796	Ppse_ynau_020579	+	C4942553:21816-35277	56.6724	58.0878	56.8307	72.0082	57.3423	55.509	68.6085	71.0294	69.2708	78.3409	73.4613	70.9331
XLOC_011798	Ppse_ynau_104762	+	C4942569:25635-31473	34.1545	40.7708	37.3576	80.5605	71.9192	69.6767	61.1484	61.5453	52.0526	55.8077	56.8972	51.1859
XLOC_011799	-	+	C4942569:38292-38843	163.346	183.651	158.309	271.731	303.777	262.892	402.398	334.74	363.773	169.5	206.86	130.809
XLOC_011801	Ppse_ynau_104761	-	C4942569:20241-24867	97.7438	107.178	98.8526	236.814	193.183	185.775	155.834	164.521	153.742	142.298	149.21	137.603
XLOC_011826	Ppse_ynau_075114	-	C4942849:20173-33615	65.9331	79.8269	75.7329	116.38	89.8678	73.2814	96.3818	99.3933	109.065	97.3021	100.862	92.1857
XLOC_011856	Ppse_ynau_091481	-	C4942941:2620-3501	362.76	377.108	350.569	993.864	865.921	812.27	640.538	649.558	696.711	600.763	630.676	565.193
XLOC_011863	Ppse_ynau_016545	-	C4942959:30379-34921	85.539	96.6982	135.827	141.082	207.777	258.318	91.5435	108.658	75.0418	11.8044	17.3102	13.8688
XLOC_011866	-	.	C4942987:3550-3690	560.643	680.62	688.839	1472.14	752.697	670.913	746.557	875.45	928.022	662.681	737.68	667.214
XLOC_011870	Ppse_ynau_015512	+	C4943033:345-5030	46.4087	46.7404	41.0713	69.3778	20.4722	43.9304	34.2496	41.0184	46.6401	59.4603	67.1625	59.569
XLOC_011899	Ppse_ynau_015580	+	C4943181:24537-30976	9.2913	11.2708	8.65985	8.13562	0.632477	10.8166	0.410112	11.711	9.19906	9.75094	12.3047	13.677
XLOC_011900	Ppse_ynau_015581	+	C4943181:31805-36037	33.1388	36.1181	35.6309	65.3886	56.6854	55.0931	54.0819	49.8055	57.1301	53.8787	52.5394	47.4188
XLOC_011919	Ppse_ynau_029653	-	C4943221:25724-35034	221.184	229.416	231.372	332.956	317.079	299.999	228.331	233.06	237.412	209.524	232.604	216.486
XLOC_011924	Ppse_ynau_073357	-	C4943227:30205-38453	81.7548	78.0941	70.6916	109.158	71.9844	75.0583	87.2778	76.4974	79.0062	81.4393	85.8666	81.2104
XLOC_011928	Ppse_ynau_001386	-	C4943311:26077-30458	31.9436	33.763	27.4736	53.2318	42.2094	41.0218	23.4977	27.8314	31.0211	23.7425	20.7253	18.4179
XLOC_011939	-	-	C4943357:22705-35018	13.0045	8.00677	14.6497	14.1282	8.01067	23.1956	8.99165	19.4059	9.5997	10.8416	22.8535	17.9232
XLOC_011950	Ppse_ynau_019551	+	C4943409:2283-21725	78.8885	84.1643	84.6501	88.573	98.4319	88.4075	81.7314	86.3738	88.1316	77.8853	81.8319	83.1603
XLOC_011979	Ppse_ynau_103567	-	C4943519:3858-6425	57.2164	71.7625	62.3322	162.554	113.78	108.874	99.5692	98.294	104.211	82.6619	127.017	73.6124
XLOC_011983	Ppse_ynau_082720	+	C4943589:30682-31900	10.0069	9.50934	9.32575	21.5384	14.8897	9.34879	11.6036	15.4126	15.8276	8.18871	14.1263	12.0225
XLOC_011991	Ppse_ynau_084203	+	C4943629:26538-26694	0	0	0	5.12602	4.80925	0	0	4.64626	14.3141	0	8.51701	0
XLOC_012004	-	+	C4943667:15777-16118	0	2153.13	0	0	0	0	0	0	0	0	0	0
XLOC_012032	Ppse_ynau_120510	-	C4943747:19605-30854	135.592	131.709	140.244	182.466	170.972	168.85	156.996	167.667	157.141	148.862	147.662	146.508
XLOC_012036	Ppse_ynau_057552	-	C4943751:38753-38996	4.38073	6.01312	5.15989	7.5266	19.1669	10.8379	9.00499	12.6697	10.0084	6.04104	15.1854	15.7893
XLOC_012050	Ppse_ynau_128229	+	C4943765:5985-8908	37.4587	46.016	42.1879	55.2802	47.5149	41.8408	47.6665	49.3711	51.2398	46.3227	48.0429	41.6946
XLOC_012091	Ppse_ynau_127874	+	C4943989:28978-32906	29.6363	25.1256	22.0005	21.8222	15.6563	18.8201	22.6957	13.9622	23.8969	11.3333	14.9298	23.0389
XLOC_012124	Ppse_ynau_053731	+	C4944137:11671-19789	50.687	49.0811	47.7471	72.9043	56.1788	56.701	63.6784	65.8842	66.3537	59.0626	62.4129	59.6381
XLOC_012125	Ppse_ynau_101889	-	C4944143:2877-23131	71.0859	73.4997	72.8105	71.2874	72.5917	61.8217	69.0217	71.2109	71.034	60.2599	62.8456	60.7546
XLOC_012136	Ppse_ynau_093834	-	C4944175:29257-32311	20.9691	25.5612	26.2502	45.8856	34.8717	36.3114	26.6499	33.9755	38.2598	34.9274	35.3098	31.9038
XLOC_012145	Ppse_ynau_104825	-	C4944227:30175-37508	55.6985	63.6228	65.8645	65.5569	61.9328	58.6961	58.6168	51.069	56.3664	49.094	52.6401	50.7817
XLOC_012151	Ppse_ynau_076040	-	C4944247:6-12282	38.7641	41.1547	40.7681	61.1537	47.6028	49.9925	47.1222	40.4151	48.936	34.872	34.5288	34.1501
XLOC_012154	Ppse_ynau_076045	-	C4944247:31861-34345	14.593	13.8839	15.1195	22.7684	12.6653	13.5838	10.5233	10.5859	9.53747	7.71261	7.35882	8.08948
XLOC_012166	-	-	C4944303:38998-40721	25.5056	39.9568	32.4678	16.331	19.9184	14.9646	59.2677	79.9339	65.3648	5.24308	5.42688	9.32612
XLOC_012181	Ppse_ynau_107769	+	C4944331:24413-25381	85.6262	97.9747	90.2443	73.3055	74.7956	86.5052	31.8742	32.108	35.908	80.1306	87.6566	93.7858
XLOC_012182	Ppse_ynau_107770	+	C4944331:27446-31236	76.4839	85.5514	83.2782	132.987	93.5495	101.378	95.3843	90.5783	97.2836	89.3154	91.0368	90.4166
XLOC_012200	Ppse_ynau_113950	-	C4944421:48-5422	88.185	96.8804	87.5329	486.276	382.741	357.968	387.044	389.691	417.168	205.855	208.019	204.393
XLOC_012202	Ppse_ynau_113952	-	C4944421:23961-26304	35.0502	47.3228	48.7157	27.713	32.1071	36.1109	8.60363	10.5916	10.9854	11.618	10.4192	12.5309
XLOC_012251	Ppse_ynau_106383	+	C4944651:13300-22072	25.3843	37.332	31.1195	26.7019	32.5673	22.021	39.7559	41.1448	39.7671	25.7179	35.4927	43.5674
XLOC_012253	Ppse_ynau_106386	+	C4944651:25653-28141	3543.43	3605.16	3590.41	13999.9	9266.4	9246.63	9736.42	9132.81	10666.3	8970.85	8347.98	8151.46
XLOC_012256	Ppse_ynau_106384	-	C4944651:13300-22072	20.1565	10.8019	24.9153	15.3181	24.0858	28.8034	32.5974	31.4196	27.2624	13.009	14.494	34.3594
XLOC_012257	Ppse_ynau_106388	-	C4944651:34169-36129	9.16319	10.6124	9.25111	16.0245	9.89097	4.25057	10.9875	11.8492	9.81306	14.2156	10.1596	12.3849
XLOC_012258	-	.	C4944651:2436-2511	6183.05	5035.22	6242.38	17803.5	22313.5	23910.4	13026	14166.3	16824.7	6872.06	9709.77	7761.06
XLOC_012259	Ppse_ynau_042433	+	C4944669:7570-27454	87.356	91.8362	90.0488	152.891	126.362	117.196	133.315	126.013	124.343	134.343	145.302	148.329
XLOC_012263	Ppse_ynau_024967	-	C4944677:3594-26362	82.5353	83.1336	81.9604	242.76	191.942	192.591	200.829	215.771	210.853	207.393	207.19	184.791
XLOC_012321	Ppse_ynau_002075	+	C4944933:3493-15229	48.7636	48.1333	49.5276	198.422	153.738	166.92	123.401	123.121	127.338	76.6213	72.2992	80.5705
XLOC_012324	Ppse_ynau_002077	-	C4944933:3493-15229	109.96	117.328	101.156	185.432	139.677	150.55	190.201	165.517	173.858	173.491	197.206	192.026
XLOC_012326	Ppse_ynau_002079	-	C4944933:16922-20449	22.9105	29.8212	35.242	29.6378	22.1516	28.156	31.2841	22.8849	26.7284	27.5839	29.5409	28.0756
XLOC_012328	-	.	C4944933:21650-21914	63.907	72.777	53.6717	74.958	50.0095	51.1332	72.0772	61.9032	71.3223	102.277	89.9488	82.2149
XLOC_012357	-	.	C4945173:35823-37435	27.1371	31.0091	29.2278	33.0638	22.8126	22.9206	27.7099	24.0871	26.3031	24.8895	26.7175	25.3654
XLOC_012366	Ppse_ynau_130497	-	C4945241:8857-28526	21.4777	21.6248	24.2707	25.169	34.8586	32.3093	29.7109	30.1035	30.5732	23.1858	22.778	23.3728
XLOC_012400	-	.	C4945361:33918-34014	77.8431	160.274	26.1967	38.2124	0	35.0152	71.1171	34.636	0	0	63.4908	62.3482
XLOC_012462	Ppse_ynau_030725	+	C4945655:2820-11905	166.783	168.105	175.624	140.497	152.577	171.561	190.097	183.057	177.648	156.423	153.015	164.055
XLOC_012464	Ppse_ynau_030728	+	C4945655:29285-30218	92.1664	90.6681	89.5158	80.4389	103.899	101.04	43.4055	42.5671	42.8271	34.4459	34.0059	31.323
XLOC_012466	Ppse_ynau_030729	-	C4945655:31501-32149	17.5117	20.304	17.4118	26.1796	37.2704	33.7759	17.5742	19.0072	22.1861	17.249	17.6373	13.9197
XLOC_012467	Ppse_ynau_011873	+	C4945661:13703-31252	43.4505	47.4034	41.6678	43.2881	57.1787	56.5828	58.6083	53.6242	51.0309	43.7556	44.2222	43.8189
XLOC_012469	Ppse_ynau_081079	+	C4945693:28885-35717	44.01	42.5585	47.8799	78.7979	64.8573	80.1083	62.966	59.0953	61.4909	61.6601	58.3531	58.4495
XLOC_012494	Ppse_ynau_085546	-	C4945823:13568-23486	108.899	125.136	122.068	225.145	162.068	173.733	207.801	187.128	203.8	212.711	211.722	204.835
XLOC_012503	Ppse_ynau_094568	-	C4945847:39770-42333	331.755	324.748	332.243	511.278	680.953	706.003	488.522	510.344	537.196	517.169	475.871	491.223
XLOC_012510	Ppse_ynau_037101	+	C4945907:4423-8553	993.696	1054.36	851.333	4516.78	6196.88	5155.53	5458.45	5026.81	5777.21	5377.06	5035.02	5131.16
XLOC_012511	Ppse_ynau_037101	-	C4945907:4423-8553	28.5098	33.8106	27.75	224.848	239.033	229.564	247.727	216.182	287.633	234.4	222.11	221.539
XLOC_012525	Ppse_ynau_072318	-	C4945925:36607-37350	77.2693	80.4018	83.8824	58.1196	39.6046	34.1965	47.2517	42.6986	47.8345	48.1214	52.3496	44.42
XLOC_012543	-	+	C4946019:14235-19840	40.8139	56.1687	56.8935	39.3946	38.506	47.4396	45.9914	43.4049	44.4173	42.1159	32.3534	25.4645
XLOC_012544	Ppse_ynau_039119	+	C4946019:20156-21436	273.99	230.431	259.246	335.918	365.747	410.598	335.354	216.136	332.729	164.736	174.834	243.666
XLOC_012560	Ppse_ynau_010657	-	C4946143:16364-20219	88.0563	87.9694	87.6893	185.871	108.088	102.994	101.71	95.6876	106.641	132.732	135.835	126.121
XLOC_012565	Ppse_ynau_119633	-	C4946155:23810-35362	33.1993	36.7709	46.4415	24.8783	29.7069	24.4546	43.5343	33.6005	39.2248	45.1497	40.3589	46.8709
XLOC_012573	-	.	C4946159:41569-41801	9.3208	5.23391	5.98833	3.74358	11.7075	5.71727	4.64478	11.3107	18.5844	5.00782	10.3668	9.16216
XLOC_012588	Ppse_ynau_118781	-	C4946211:17179-23847	53.7714	62.5484	55.4732	73.2578	80.5846	62.8951	61.5747	54.2674	54.811	77.1953	75.3678	68.1203
XLOC_012603	Ppse_ynau_098561	+	C4946237:6876-10829	9.7403	12.7729	13.733	14.1982	36.3831	34.2703	33.4936	31.0271	38.6321	37.2883	30.9497	33.0438
XLOC_012625	Ppse_ynau_004597	+	C4946293:22895-29533	89.3483	99.8604	96.4676	81.4532	78.4248	74.0983	87.6364	86.0422	94.5053	87.2549	101.277	99.4763
XLOC_012683	Ppse_ynau_087149	+	C4946811:3532-10744	49.5455	55.1715	48.2653	54.0375	49.7003	42.8304	32.62	31.2683	33.2307	36.2998	39.3114	43.9956
XLOC_012685	Ppse_ynau_087152	+	C4946811:33521-38014	515.899	542.552	514.577	1054.96	981.822	942.436	984.998	950.817	1042.13	632.618	712.347	656.344
XLOC_012748	-	.	C4947179:249-618	13.297	14.4222	16.7807	21.6802	13.4509	11.8556	16.2697	11.7273	13.6704	10.3845	13.9441	15.1195
XLOC_012752	Ppse_ynau_080338	-	C4947197:3339-30738	137.653	142.077	145.308	265.821	345.265	341.115	371.838	368.308	354.263	257.166	259.657	263.981
XLOC_012799	Ppse_ynau_050023	+	C4947465:32048-43809	36.3475	45.5122	43.2611	76.0061	47.4636	46.4687	62.3151	70.0136	73.9214	38.3565	51.2449	45.4246
XLOC_012802	Ppse_ynau_050023	-	C4947465:32048-43809	114.593	123.854	121.447	187.756	171.7	166.899	159.792	157.643	164.744	140.654	147.973	141.061
XLOC_012874	Ppse_ynau_076698	-	C4947857:16308-24460	78.5862	81.3682	81.5536	37.6761	51.7132	53.5959	52.234	51.0802	50.6769	37.65	37.0243	37.3801
XLOC_012881	Ppse_ynau_067789	+	C4947911:9576-15168	50.7826	51.3337	55.0514	42.8062	55.281	59.4447	38.3492	42.372	41.6113	42.0394	41.7945	39.9503
XLOC_012901	Ppse_ynau_114475	-	C4947985:30156-33449	54.4385	58.7993	50.5463	65.7074	93.2095	73.5453	90.9372	84.9412	80.0006	84.3152	93.7057	81.8927
XLOC_012903	Ppse_ynau_129688	+	C4948003:27066-29205	97.2366	96.2425	104.802	98.262	64.2915	79.2885	93.4879	82.6074	75.4598	65.5694	79.4274	82.8871
XLOC_012957	Ppse_ynau_053429	-	C4948265:17433-23232	29.39	26.4399	34.2742	32.9864	23.7295	24.3668	28.3503	30.9354	28.2807	30.9935	29.4454	30.9582
XLOC_012972	Ppse_ynau_102117	+	C4948297:16753-17164	31.1416	37.5329	36.0414	23.4899	18.89	30.7494	29.1447	39.5413	38.5236	31.4227	28.8072	36.5016
XLOC_012974	Ppse_ynau_102119	-	C4948297:32236-36532	105.121	119.694	106.261	123.953	91.2544	101.718	113.901	104.49	109.896	104.616	89.7383	106.839
XLOC_012976	Ppse_ynau_098537	+	C4948343:5512-45348	42.9935	40.8573	38.7552	48.6964	34.7412	37.3876	43.3291	43.7675	46.2759	46.1945	54.2158	54.8235
XLOC_013017	Ppse_ynau_084163	+	C4948481:7747-12042	53.7319	60.787	57.6612	109.144	88.9871	81.2088	86.2231	77.1344	86.7935	60.9524	68.2674	70.2559
XLOC_013018	Ppse_ynau_084165	+	C4948481:14521-39263	152.532	154.886	161.271	168.783	196.101	196.124	210.454	208.925	211.712	203.495	206.139	213.875
XLOC_013062	Ppse_ynau_027118	+	C4948731:37932-38543	6.96153	3.58335	14.0567	5.12602	9.61849	18.7885	19.0801	9.29253	4.77136	4.11427	8.51701	4.18186
XLOC_013066	Ppse_ynau_017242	+	C4948745:22619-25301	155.193	163.911	159.324	183.194	130.157	141.247	146.197	119.835	146.79	157.981	149.236	160.093
XLOC_013087	Ppse_ynau_057350	+	C4948811:12778-27268	32.5253	29.6995	30.8551	57.1868	39.0334	36.1074	29.8202	26.0406	31.6235	31.9744	29.9124	35.4117
XLOC_013088	Ppse_ynau_057352	+	C4948811:31180-41638	30.4371	32.1412	34.8985	40.5332	34.2538	29.9569	28.815	28.5414	29.8483	28.36	29.1041	28.2221
XLOC_013090	Ppse_ynau_057350	-	C4948811:12778-27268	48.3726	50.5671	55.271	72.9065	64.5399	69.8477	54.1154	40.5775	49.2293	58.7717	60.0994	57.1155
XLOC_013116	Ppse_ynau_107687	+	C4948971:8287-9298	12.3308	15.819	12.1938	28.8685	20.8813	15.7012	21.8375	18.9075	20.3701	19.9566	23.6734	22.1078
XLOC_013126	Ppse_ynau_113604	+	C4949031:2142-6775	135.065	140.018	136.982	92.0836	74.9452	78.0737	92.151	93.9802	101.006	75.6363	74.3209	77.698
XLOC_013128	Ppse_ynau_113606	+	C4949031:7564-39932	15.8123	20.391	19.8111	18.9238	24.6593	22.7423	20.2336	27.9311	14.2385	27.2516	22.1568	24.1112
XLOC_013129	Ppse_ynau_113605	-	C4949031:7564-39932	37.6938	63.248	37.5406	54.696	62.5001	72.4757	70.3737	85.4881	75.9306	90.9302	102.705	113.191
XLOC_013154	Ppse_ynau_096517	+	C4949081:6784-6953	0	5.30292	0	0	3.55855	0	17.6476	0	7.06104	3.04431	6.30207	9.28297
XLOC_013164	-	.	C4949103:12406-13065	20.5405	21.9455	19.1692	29.3597	15.2632	17.1202	17.2676	17.8565	20.1118	17.7501	19.5339	18.2491
XLOC_013242	Ppse_ynau_088275	+	C4949481:23171-36417	241.711	238.132	245.447	518.343	417.533	395.014	440.645	413.997	450.743	349.116	340.637	337.35
XLOC_013246	Ppse_ynau_088277	-	C4949481:23171-36417	91.2575	102.946	97.4281	124.165	79.8203	75.4218	90.8599	99.0094	100.612	102.882	105.695	96.8594
XLOC_013367	Ppse_ynau_040312	+	C4949993:7035-43689	126.773	144.754	137.115	207.084	158.71	166.849	190.565	191.158	196.694	139.807	140.499	148.929
XLOC_013384	Ppse_ynau_129919	+	C4950131:18433-40311	683.634	756.541	706.925	1458.42	920.237	807.213	1043.24	875.074	689.085	1093.74	902.333	845.373
XLOC_013385	Ppse_ynau_129918	+	C4950131:18433-40311	132.301	130.217	132.418	107.266	83.3393	84.0002	51.5407	53.9859	51.6107	72.6118	73.7154	82.853
XLOC_013390	Ppse_ynau_129920	-	C4950131:18433-40311	64.1712	66.0845	64.9116	85.3257	57.7091	57.8085	62.4693	60.9891	66.4816	64.5822	69.4871	63.0107
XLOC_013415	Ppse_ynau_101498	-	C4950437:21409-39877	42.8649	42.474	44.5949	105.876	74.7201	83.6717	109.192	113.697	120.716	61.9402	60.8473	64.2459
XLOC_013444	Ppse_ynau_125376	-	C4950501:20407-25986	61.7082	66.1907	60.6942	168.63	105.865	99.3933	124.935	104.305	115.212	110.293	117.322	115.655
XLOC_013447	Ppse_ynau_125380	-	C4950501:39274-43894	35.3144	39.849	35.834	46.5657	36.0453	35.2324	31.5258	31.1614	34.955	44.1061	45.2894	45.2844
XLOC_013476	Ppse_ynau_045428	+	C4950653:11132-15863	48.2424	48.8831	49.1298	36.5169	19.9486	22.0457	12.1827	11.9038	12.1843	28.1407	26.991	28.5156
XLOC_013477	Ppse_ynau_045429	+	C4950653:17719-21714	384.659	377.932	361.102	612.294	367.723	372.068	412.833	421.324	507.562	309.968	327.079	361.366
XLOC_013480	Ppse_ynau_045432	-	C4950653:30529-36015	21.145	25.0039	21.1418	30.8991	21.0936	23.5066	18.8377	17.8178	16.9546	18.2867	17.0799	18.0476
XLOC_013494	Ppse_ynau_115636	-	C4950711:35213-35411	0	8.96369	8.79062	4.27422	10.0252	7.8332	0	3.87419	7.957	6.86119	10.6526	10.4609
XLOC_013510	-	+	C4950773:42279-42538	0	0	7.02833	10.252	9.61849	0	42.9301	0	4.77136	0	4.2585	8.36373
XLOC_013515	Ppse_ynau_104510	-	C4950809:27176-27826	54.3933	53.451	53.1532	76.4622	66.3116	68.2984	87.8936	76.8772	82.3363	68.5906	80.0697	73.5615
XLOC_013517	Ppse_ynau_104512	-	C4950809:44865-45117	36.4863	33.5371	30.2584	74.8414	56.7132	61.5457	35.7147	50.4428	53.5872	53.1384	46.233	35.2249
XLOC_013520	Ppse_ynau_070428	+	C4950833:16-29666	12.7557	22.0565	14.2773	46.4007	15.0085	24.3977	40.3117	39.2861	28.5057	29.8609	27.5274	31.2504
XLOC_013526	Ppse_ynau_053747	-	C4950841:41395-44257	88.9512	103.711	86.7545	411.084	372.243	330.657	284.941	257.23	278.041	252.889	266.669	239.34
XLOC_013537	Ppse_ynau_035778	+	C4950971:27133-42539	45.9903	49.5033	44.4922	98.3333	83.7347	75.82	83.5791	82.9869	90.3122	77.5438	80.2335	78.3107
XLOC_013555	Ppse_ynau_066484	-	C4951053:40922-43726	61.1407	67.446	69.7386	104.123	81.6647	85.664	75.7009	74.4159	75.7223	73.5912	77.9135	77.978
XLOC_013561	Ppse_ynau_104313	+	C4951123:3764-25927	32.8857	38.2678	40.3636	34.9034	33.9977	36.2584	31.8955	32.2765	37.0767	44.2929	32.81	41.8622
XLOC_013562	Ppse_ynau_104314	+	C4951123:3764-25927	13.1654	18.9747	10.6333	42.6541	54.5703	35.5321	57.7335	31.6326	68.5779	37.3476	32.214	25.3074
XLOC_013586	Ppse_ynau_112759	-	C4951223:5941-10751	87.025	80.8462	90.6577	80.4799	90.764	90.795	101.78	113.644	115.432	76.1771	81.3758	80.817
XLOC_013595	Ppse_ynau_090171	-	C4951249:32449-38505	47.3582	44.6154	44.9419	78.5512	63.6043	59.0121	47.7676	58.5039	57.3238	52.7904	46.8438	50.2415
XLOC_013602	Ppse_ynau_089187	-	C4951333:4391-5764	28.8697	37.6056	35.0951	29.5006	42.7374	32.5978	62.1703	46.0078	54.5153	47.0077	41.8078	44.9485
XLOC_013603	-	-	C4951333:6410-8025	42.885	38.5586	36.3842	26.1085	49.2307	48.3123	49.6311	46.5961	49.9849	54.2218	42.0549	41.3602
XLOC_013644	Ppse_ynau_059705	+	C4951509:7432-14224	9.59209	18.9896	12.1297	25.4579	6.29554	14.7429	17.9299	12.8382	14.0301	17.3297	14.374	15.1952
XLOC_013647	Ppse_ynau_059711	+	C4951509:29966-39831	26.1075	29.5729	24.189	34.2883	24.6252	25.8399	21.8861	22.7791	25.5674	36.6448	36.4505	38.1505
XLOC_013685	Ppse_ynau_042239	+	C4951663:4165-20773	159.486	155.065	155.905	196.036	166.724	177.072	173.748	172.057	176.111	170.31	164.408	152.325
XLOC_013687	Ppse_ynau_042241	-	C4951663:21350-36019	33.0864	34.6354	35.5978	33.1593	31.7594	36.4489	37.2594	33.1259	27.1517	29.419	33.1863	28.6518
XLOC_013699	Ppse_ynau_104745	-	C4951691:24808-28239	29.8746	31.3564	24.8778	72.7319	54.7853	55.5556	69.2301	56.4633	54.9317	44.886	47.571	40.6685
XLOC_013708	Ppse_ynau_044490	+	C4951751:3719-24916	53.6199	54.1449	53.0995	61.7781	44.4508	49.267	46.6817	41.3656	44.6411	49.4914	49.297	49.8308
XLOC_013711	Ppse_ynau_044494	+	C4951751:35405-39887	70.885	72.2532	57.334	86.5491	79.1861	81.9092	74.6371	69.6213	92.3663	70.283	90.6022	65.8502
XLOC_013727	Ppse_ynau_122921	+	C4951947:16933-19852	78.5797	95.2823	94.4397	97.4354	62.5629	79.6619	91.8376	81.1513	86.8268	73.6304	86.5467	125.271
XLOC_013730	Ppse_ynau_122919	-	C4951947:7383-8635	0.137786	0.236412	0.139109	0.946932	19.799	20.515	36.6943	33.474	37.8379	0.108576	0.112382	0.496618
XLOC_013731	Ppse_ynau_122920	-	C4951947:14431-15649	53.5595	55.7759	47.6612	114.292	13.3769	13.5354	7.74841	9.61516	9.92713	5.95081	6.77537	6.18815
XLOC_013769	Ppse_ynau_012944	+	C4952157:33798-43355	53.7287	60.8111	50.4434	98.0826	88.9241	64.2724	67.7211	63.875	85.5089	71.5319	79.5804	71.0186
XLOC_013775	Ppse_ynau_087146	+	C4952169:4975-5414	49.0091	55.1834	57.2104	67.6633	59.2498	62.002	65.0629	61.3305	71.3794	56.1185	31.8535	60.7205
XLOC_013777	-	+	C4952169:21166-25493	28.5193	41.878	25.8322	35.2912	33.8118	27.3337	41.8166	36.6163	50.027	63.3771	63.1397	55.9323
XLOC_013778	Ppse_ynau_087148	-	C4952169:33415-35262	31.625	34.2291	31.1568	60.2215	69.3049	63.9502	221.145	216.556	204.312	57.4829	80.8893	63.7075
XLOC_013793	-	.	C4952213:18814-18886	354.191	850.801	595.982	0	0	159.321	1456.14	630.383	1132.87	976.859	433.33	567.376
XLOC_013833	Ppse_ynau_071089	-	C4952373:437-637	23.8145	28.8427	22.6287	43.3229	46.4522	30.2462	47.993	20.5691	13.4418	29.8046	20.5663	35.3433
XLOC_013840	-	.	C4952373:21587-21817	7.8449	9.87078	14.9603	35.9425	20.4737	16.4676	1.19451	4.65408	5.97424	0	0	0
XLOC_013851	Ppse_ynau_102981	+	C4952421:43128-45750	233.132	239.968	253.302	747.153	571.875	551.596	580.364	511.837	583.355	467.776	508.153	469.104
XLOC_013852	Ppse_ynau_102978	-	C4952421:15403-24747	30.7026	29.1761	21.4596	62.605	26.105	41.4317	35.6016	47.2881	45.3239	39.082	20.2261	53.9113
XLOC_013861	Ppse_ynau_134787	-	C4952451:7006-44250	17.4059	19.373	17.2032	9.99342	20.1598	19.1262	26.6525	20.8339	23.728	17.224	18.6178	23.0486
XLOC_013917	Ppse_ynau_057507	+	C4952711:11254-32088	56.6391	58.1432	57.3353	112.596	103.843	109.039	119.87	112.35	122.746	91.1223	83.4692	78.9539
XLOC_013919	Ppse_ynau_057504	-	C4952711:8398-8656	1574.82	1777.86	1675.61	3864.42	3035.16	3435.57	3705.69	3226.02	3639.43	2332.89	2791.41	2727.33
XLOC_013920	Ppse_ynau_057505	-	C4952711:11254-32088	840.102	777.083	927.714	2613.64	2062.42	1902.01	1626.95	1584.2	2158.06	1441.5	1358.06	1463.24
XLOC_013922	Ppse_ynau_057509	-	C4952711:11254-32088	88.8492	93.5327	88.7496	164.807	144.787	140.606	106.714	110.053	113.628	79.1351	84.7724	79.6838
XLOC_013923	Ppse_ynau_057511	-	C4952711:33533-34489	7.80501	8.0978	7.63365	26.8497	10.8681	11.6845	8.02195	6.99989	9.36158	6.99122	8.28073	7.61889
XLOC_013988	-	-	C4953043:3015-15451	63.3824	69.3516	60.0226	58.7538	43.0868	40.7434	45.8397	48.8412	46.3797	43.6451	42.2606	44.2998
XLOC_013994	Ppse_ynau_080343	+	C4953063:15104-20908	315.312	347.367	320.327	1196.55	927.613	853.47	964.21	875.647	1032.48	681.946	733.991	725.535
XLOC_013997	Ppse_ynau_080342	-	C4953063:4719-9044	169.384	190.443	189.004	757.198	623.575	608.264	718.46	748.208	721.599	508.369	476.928	500.932
XLOC_013998	Ppse_ynau_080344	-	C4953063:15104-20908	314.653	334.735	344.578	1399.38	873.734	832.996	1038.31	1037.57	1191.59	764.365	830.092	756.008
XLOC_013999	Ppse_ynau_080345	-	C4953063:23064-23658	48.5318	49.8584	46.2527	200.624	136.891	130.983	153.299	136.688	147.131	132.938	143.758	140.445
XLOC_014005	Ppse_ynau_064331	-	C4953067:9332-35230	73.7757	72.1475	73.0532	40.9447	58.8654	59.9853	68.2181	64.3888	63.9687	48.8958	54.1499	56.0713
XLOC_014021	Ppse_ynau_058563	+	C4953139:1977-10999	149.535	172.872	122.59	149.053	160.304	124.097	107.689	101.186	95.4664	85.9033	105.469	76.3198
XLOC_014024	Ppse_ynau_030864	+	C4953141:3444-4907	52.7702	47.2113	53.9108	65.686	65.9668	66.1244	65.4287	59.5384	70.614	74.9978	74.5527	74.7205
XLOC_014034	Ppse_ynau_010654	-	C4953195:8746-14550	178.134	182.732	183.882	281.136	161.559	191.735	214.591	224.124	215.525	188.997	173.803	186.775
XLOC_014035	Ppse_ynau_010655	-	C4953195:20523-48701	62.1166	61.9491	57.2138	93.1985	66.3856	72.8139	78.2846	72.6034	82.2348	69.9343	77.4677	74.5447
XLOC_014051	Ppse_ynau_033163	-	C4953291:11452-33692	10.4276	11.7636	11.4831	31.5709	26.0823	18.5027	10.4712	11.8009	9.31369	25.1537	25.3044	28.2673
XLOC_014061	Ppse_ynau_132453	-	C4953309:48494-49558	18.7771	29.8041	31.053	10.4887	5.89552	5.19776	12.4549	9.46695	4.92589	5.63126	19.5812	6.03244
XLOC_014092	Ppse_ynau_054917	+	C4953455:39404-41754	19.8651	9.24233	11.6413	22.046	30.3274	37.3444	61.0806	42.5982	27.6631	72.0657	52.4961	61.6745
XLOC_014101	Ppse_ynau_020689	-	C4953487:29403-46312	129.29	132.38	134.067	194.11	154.252	176.559	182.198	189.751	190.519	161.38	169.711	169.123
XLOC_014104	Ppse_ynau_089350	+	C4953511:19141-51430	54.5795	60.6063	60.509	52.7321	62.2874	46.3135	72.4297	66.9222	70.3111	68.7167	70.5169	55.4573
XLOC_014113	Ppse_ynau_139740	-	C4953549:16980-34079	85.2019	73.4192	80.6993	78.5841	93.9169	86.4371	141.612	132.98	143.37	90.0383	85.5789	91.6624
XLOC_014134	-	-	C4953647:33197-39806	58.1351	53.3432	53.5892	53.9739	40.1616	61.3962	98.719	106.28	88.3525	59.7529	57.2091	94.1386
XLOC_014145	Ppse_ynau_087389	+	C4953721:5527-7293	23.2045	22.8035	23.47	60.9047	44.3809	45.2069	79.9301	72.3956	85.0078	57.0747	62.4294	59.1547
XLOC_014151	-	.	C4953727:4104-5019	34.3535	38.4363	36.802	61.5718	35.4079	42.1847	49.4241	43.7921	44.4413	46.1549	46.2864	44.6571
XLOC_014152	Ppse_ynau_033819	+	C4953729:4966-51397	29.1236	32.4531	29.7939	29.5037	45.591	48.7723	31.1126	32.6806	30.7139	30.8753	28.6719	32.3635
XLOC_014193	Ppse_ynau_055706	-	C4953813:14961-17911	42.6532	43.3836	46.2007	39.5195	30.3904	30.0536	27.716	28.9403	28.371	37.1609	40.1967	39.946
XLOC_014207	Ppse_ynau_064160	-	C4953853:243-40366	74.216	81.4019	68.6116	111.428	82.0944	70.0455	68.5105	75.381	81.4529	67.9475	78.2791	61.6049
XLOC_014209	-	.	C4953853:44803-44997	20.276	14.451	15.7466	9.18767	17.2398	10.5237	14.9618	16.6556	12.828	20.2792	7.63277	3.7477
XLOC_014210	-	.	C4953853:47769-47838	621.303	959.421	940.897	1829.95	3004.51	1467.23	1277.14	414.67	425.835	1101.57	1900.32	1492.89
XLOC_014217	-	-	C4953909:41942-42777	69.0814	60.8215	68.6224	39.2754	58.8549	57.2329	88.0698	81.5822	74.8932	68.0818	76.5864	73.873
XLOC_014218	-	-	C4953909:43238-43550	58.6967	60.4235	57.4674	23.5819	66.3663	74.409	87.8519	71.2206	60.9557	107.212	84.8786	77.6634
XLOC_014260	Ppse_ynau_125084	+	C4954085:1887-2129	3.48077	0	0	0	4.80925	14.0914	9.54003	0	9.54273	12.3428	12.7755	0
XLOC_014273	Ppse_ynau_058464	+	C4954201:2340-4627	17.237	17.7444	20.1986	26.5931	18.2864	22.8443	27.4167	15.8831	18.7941	15.2802	22.2184	18.9778
XLOC_014288	-	-	C4954273:5409-14470	88.0457	84.1661	3.34811	70.2209	112.651	131.473	90.7283	46.8592	73.5123	97.0427	50.6427	90.6685
XLOC_014304	Ppse_ynau_025202	-	C4954309:45948-52080	60.1256	73.4782	68.5771	212.826	185.503	188.763	159.404	152.233	151.854	69.5715	82.4987	77.3026
XLOC_014325	Ppse_ynau_137379	+	C4954395:19494-46863	66.8265	64.6198	63.6041	86.4863	76.1631	83.7241	61.1313	60.6614	60.435	58.8908	56.1544	55.1592
XLOC_014342	Ppse_ynau_045079	-	C4954441:9112-23726	52.2604	44.5962	50.5996	40.4744	32.6834	34.2536	34.009	40.2712	42.8503	32.9888	41.581	54.1397
XLOC_014389	-	+	C4954731:23543-25232	395.327	429.391	401.035	733.413	513.349	547.993	490.732	510.427	484.583	385.488	390.654	382.262
XLOC_014396	Ppse_ynau_127458	+	C4954747:2944-53779	66.1397	67.7999	67.5117	125.542	101.167	91.9455	85.2633	89.4481	86.3008	103.015	107.902	102.636
XLOC_014397	-	+	C4954747:2944-53779	4.51588	4.12617	6.86006	3.10414	9.98308	16.3146	14.8525	11.0459	13.2986	0	0	0
XLOC_014406	Ppse_ynau_049560	-	C4954777:1754-27362	34.6478	37.6127	37.801	31.7786	31.2013	30.1971	35.8354	45.866	29.416	38.3294	37.1063	36.1675
XLOC_014438	Ppse_ynau_022191	+	C4954835:5938-42858	67.7233	49.8758	61.8494	94.9951	73.6453	46.9939	71.0876	77.7635	76.9981	56.8268	58.6402	51.4164
XLOC_014443	Ppse_ynau_026148	+	C4954879:27615-33505	36.1567	34.4078	33.3412	13.7752	22.4491	24.8857	30.6456	29.3084	29.0369	32.7652	28.9439	28.9776
XLOC_014458	Ppse_ynau_043796	+	C4954959:38501-38699	13.0606	16.4334	10.2557	10.6855	0	0	5.96606	3.87419	1.98925	3.43059	1.77543	3.48695
XLOC_014499	Ppse_ynau_087788	+	C4955129:9488-34110	69.7545	68.6485	70.9002	77.6944	91.0218	91.6597	92.0746	84.7122	90.2177	87.2962	87.8748	91.1322
XLOC_014501	Ppse_ynau_087791	-	C4955129:38961-39162	122.518	184.233	126.473	81.0913	74.1781	78.0218	73.573	115.765	71.7068	99.256	107.788	95.925
XLOC_014509	Ppse_ynau_071119	+	C4955157:21711-33537	151.892	153.349	162.367	230.647	175.044	168.42	213.177	200.51	196.177	205.964	205.381	205.715
XLOC_014523	Ppse_ynau_020495	-	C4955191:27421-27577	6.96153	3.58335	14.0567	5.12602	4.80925	0	9.54003	9.29253	9.54273	16.4571	8.51701	0
XLOC_014529	Ppse_ynau_139171	+	C4955239:37717-39920	204.351	160.137	192.674	346.764	225.841	193.081	203.51	231.012	263.416	201.651	227.813	171.517
XLOC_014532	-	-	C4955239:32332-36822	45.1021	43.0301	58.3789	42.7761	70.1881	69.4768	77.4211	71.5862	57.3121	85.2585	62.1485	47.1011
XLOC_014578	-	-	C4955649:44121-46087	12.8315	16.2727	9.45007	27.724	21.5853	19.0485	9.91386	13.6596	3.08322	3.38102	20.2951	18.4564
XLOC_014579	-	.	C4955649:43685-44055	6.60916	7.77594	8.34072	17.7282	8.47938	7.64465	9.05715	6.61663	7.76547	8.92805	7.21956	9.07473
XLOC_014580	-	.	C4955649:46165-46381	38.6815	35.3968	26.0351	39.559	28.207	26.0994	17.6696	37.2909	33.8763	34.2912	36.8079	32.2727
XLOC_014593	Ppse_ynau_049155	+	C4955739:47387-47575	6.97897	10.777	10.5689	28.2637	19.2852	18.8356	19.1279	16.3027	19.1333	30.9343	21.3459	18.8655
XLOC_014647	-	-	C4955931:47653-48241	39.6141	35.3073	38.9399	24.3201	46.9132	37.3314	26.975	30.3266	24.9919	30.6575	41.506	33.546
XLOC_014727	Ppse_ynau_039975	+	C4956171:35150-54964	121.163	133.94	131.606	175.937	137.354	136.868	153.253	161.404	159.607	131.071	132.204	135.74
XLOC_014781	Ppse_ynau_103594	+	C4956473:34957-41592	65.4223	68.2183	66.9795	79.9686	60.656	60.7265	69.9563	67.2858	72.5617	68.4815	80.6993	67.6903
XLOC_014874	Ppse_ynau_035207	+	C4956751:22822-35341	498.719	479.892	462.601	358.034	388.582	352.363	180.938	186.964	194.809	179.121	212.981	187.638
XLOC_014878	Ppse_ynau_035207	-	C4956751:22822-35341	244.584	255.953	248.271	208.656	209.351	192.278	91.1512	101.104	98.3884	100.596	106.847	90.5028
XLOC_014905	Ppse_ynau_118292	+	C4956927:3574-17756	34.6808	38.8104	33.2991	168.411	106.402	109.104	106.021	90.893	105.071	60.5102	66.3841	59.2454
XLOC_014963	-	-	C4957055:59-1051	12.39	9.97785	8.8773	12.9491	23.8836	23.4616	10.2697	11.6038	10.1356	13.464	11.8578	12.1246
XLOC_014981	-	+	C4957197:48420-48631	91.8801	47.294	18.5523	40.5927	38.0842	136.387	50.3648	73.5872	88.1632	0	44.9639	77.2707
XLOC_014982	Ppse_ynau_086831	+	C4957197:48769-49443	98.0535	105.12	94.2153	56.7643	111.185	104.942	92.6703	92.974	103.82	111.104	103.416	131.615
XLOC_014983	-	+	C4957197:52357-52605	236.956	44.3527	21.7482	31.7235	29.7631	58.1384	29.5203	0	0	0	0	0
XLOC_014985	-	+	C4957197:53605-53851	185.404	318.114	145.587	0	28.4629	55.5987	56.4614	0	0	24.3498	25.2034	0
XLOC_014986	Ppse_ynau_086833	+	C4957197:54199-58320	125.374	112.048	174.617	106.845	47.1182	52.4592	4.87449	14.2447	53.7478	24.0698	44.8733	24.0411
XLOC_015015	Ppse_ynau_105206	+	C4957351:8774-29238	49.8376	55.6728	48.0479	65.6689	57.7116	54.0918	58.161	54.9598	60.4431	45.1343	46.0464	47.1866
XLOC_015021	-	.	C4957351:45395-45615	16.1609	25.9956	20.3949	23.7997	29.3067	17.7193	22.1468	17.5274	19.3839	44.1738	30.8935	37.6186
XLOC_015026	Ppse_ynau_107628	-	C4957497:7666-11267	49.1692	46.3173	45.9919	49.669	40.2794	39.1741	44.4909	39.3878	45.1449	45.768	41.146	41.7701
XLOC_015055	Ppse_ynau_044575	+	C4957769:21962-22259	6.12583	14.7149	6.18461	36.0853	22.5702	11.022	25.1844	29.9823	19.5934	45.858	39.9711	34.3453
XLOC_015129	Ppse_ynau_097342	-	C4958161:15835-16130	85.7659	104.06	81.9501	101.495	80.4104	72.3356	62.9641	63.3749	100.771	68.7904	78.697	117.761
XLOC_015147	Ppse_ynau_054215	-	C4958245:2710-13919	59.7192	68.6786	58.3398	78.3975	75.7962	65.4915	73.1152	71.9931	55.8044	82.1614	83.4466	67.6401
XLOC_015177	-	.	C4958295:4392-4503	259.191	140.437	179.043	100.448	188.482	165.679	149.555	127.466	186.997	64.4978	216.967	147.504
XLOC_015178	-	.	C4958295:52387-52478	0	0	67.387	0	138.332	45.0357	45.7345	89.096	503.222	118.342	0	0
XLOC_015188	Ppse_ynau_090044	-	C4958309:13602-38808	4.77143	3.33138	8.95747	10.1627	3.07e-63	3.80981	4.52177	4.34e-07	8.74954	9.70452	2.90483	10.9061
XLOC_015189	Ppse_ynau_090044	-	C4958309:13602-38808	29.7029	33.6777	35.0232	43.8391	51.6654	49.9473	54.7893	46.2153	43.0678	58.1521	58.4852	55.2345
XLOC_015197	Ppse_ynau_074912	+	C4958317:34814-34991	8.68517	8.94113	10.9606	19.1856	5.99999	2.93006	5.95105	0	2.97637	5.13294	7.96933	2.60864
XLOC_015207	Ppse_ynau_062454	-	C4958347:61416-61743	18.1286	12.7247	15.8068	18.2028	20.4935	24.4637	49.6867	39.598	55.3485	29.2201	37.3015	46.5302
XLOC_015260	-	.	C4958593:49293-49381	353.529	242.632	198.289	57.8479	271.365	159.023	215.321	314.603	323.073	46.4301	96.1157	0
XLOC_015300	-	+	C4958929:6874-7659	17.6919	7.03067	11.3258	34.6763	25.6407	16.1016	23.6136	26.3692	21.8164	23.1734	22.3347	12.3233
XLOC_015301	Ppse_ynau_047252	+	C4958929:7712-8521	86.3059	60.5791	67.3308	95.3251	35.2317	82.0554	94.0808	102.113	86.041	85.7843	93.5911	84.837
XLOC_015313	Ppse_ynau_069292	-	C4959027:24463-58960	72.8239	78.8269	70.6807	392.831	424.121	392.363	491.399	489.674	509.162	857.859	906.404	855.101
XLOC_015318	Ppse_ynau_052412	-	C4959071:2493-7970	41.8469	44.3655	45.5014	49.4081	32.888	30.0016	27.2107	26.9348	27.7153	32.2296	33.0145	31.6945
XLOC_015330	Ppse_ynau_046401	+	C4959083:19859-20132	26.1244	30.5857	24.8236	0.754365	11.324	6.22123	1.40395	1.36752	4.21303	4.84378	6.26698	8.61587
XLOC_015331	Ppse_ynau_046403	-	C4959083:21023-38499	109.486	103.236	108.027	77.2247	83.1688	87.6448	91.4129	98.8912	97.5279	84.6761	84.4568	85.9041
XLOC_015332	Ppse_ynau_046402	-	C4959083:21023-38499	171.334	152.255	165.226	52.3679	91.0054	79.0685	115.736	93.8547	84.1955	80.2426	70.6961	79.1334
XLOC_015334	Ppse_ynau_046405	-	C4959083:55944-58634	45.0421	46.0427	41.8591	55.1278	35.4961	38.6878	39.7149	42.0516	37.5074	40.4027	37.6038	33.0295
XLOC_015339	Ppse_ynau_089276	-	C4959089:5918-8238	25.8681	22.3995	28.069	23.142	20.0417	21.2057	30.8113	29.6892	19.8838	29.4331	22.479	26.7217
XLOC_015421	Ppse_ynau_010600	-	C4959403:58431-61406	50.9409	63.6001	52.4397	57.0931	31.1022	28.802	18.5091	18.4741	19.8858	32.5205	32.2325	28.8478
XLOC_015464	Ppse_ynau_077127	-	C4959783:4664-16024	5.22921	16.15	7.91907	19.2522	5.41875	8.82071	3.58303	3.49008	7.16809	12.3619	11.1958	6.28248
XLOC_015474	-	.	C4959787:12762-12930	134.287	124.691	90.3835	38.7765	47.2943	21.3193	25.2584	31.6326	21.6562	28.0107	41.8783	72.7588
XLOC_015484	Ppse_ynau_133498	+	C4959857:57923-62290	33.7196	34.5404	30.0674	67.8984	61.1355	56.9643	49.7408	51.2639	56.7992	40.1721	44.5266	42.9645
XLOC_015495	-	+	C4959869:28983-51171	127.76	108.793	149.37	263.136	197.016	254.756	742.108	604.214	646.953	275.275	279.829	274.994
XLOC_015521	Ppse_ynau_001999	-	C4959919:9992-14192	26.0502	24.4314	16.8011	22.0937	31.8536	23.6927	18.1388	15.2097	24.4407	17.0953	25.4386	14.3008
XLOC_015538	Ppse_ynau_117931	-	C4959989:45304-57035	51.4951	54.9313	54.6372	79.3737	69.2951	63.0107	66.2337	74.6193	81.6034	62.7353	60.4272	61.5822
XLOC_015551	Ppse_ynau_019813	-	C4960053:13776-14451	60.5288	73.6422	54.4599	64.7055	75.5668	65.2546	64.5533	56.4238	61.4859	73.9102	64.4651	60.9009
XLOC_015557	Ppse_ynau_019810	-	C4960053:36317-62051	79.6907	79.8082	81.0836	83.4677	107.272	106.079	88.6884	82.2399	88.6494	73.9432	73.0081	77.9201
XLOC_015619	-	+	C4960395:3759-4144	19.8977	40.9683	16.7405	4.88379	13.746	40.2766	4.54462	8.85342	13.6377	7.83971	24.3436	39.8425
XLOC_015626	Ppse_ynau_064949	+	C4960431:27271-35242	58.5588	59.4984	61.2098	108.923	73.5172	76.8126	86.2985	84.2484	90.4248	89.1297	84.0973	94.1675
XLOC_015638	Ppse_ynau_077641	+	C4960437:50598-50952	13.2904	11.2676	15.2596	3.83772	14.7623	10.9015	13.2134	16.3492	11.431	0.616051	0.637647	0.313086
XLOC_015649	Ppse_ynau_084685	-	C4960485:22623-27263	91.7551	88.6712	85.271	155.401	109.108	130.049	117.759	126.562	106.829	99.4287	111.132	140.825
XLOC_015652	-	+	C4960493:6272-8810	36.4961	35.0644	34.854	64.7979	58.5805	61.3366	78.9892	105.118	87.509	45.9073	40.2831	34.2289
XLOC_015670	-	.	C4960619:52658-52833	33.9569	53.6018	52.5669	103.348	109.473	125.25	83.7618	84.6105	99.3013	72.2469	85.8581	46.2361
XLOC_015706	Ppse_ynau_134667	-	C4960715:14859-17199	57.7715	65.2041	59.1784	70.7761	55.3176	51.8524	62.4414	60.6165	62.3538	58.4855	66.594	61.7983
XLOC_015710	Ppse_ynau_134663	-	C4960715:46139-61900	27.889	33.2193	28.8797	35.414	25.0664	23.0785	27.3022	24.0982	29.4065	36.3621	37.8292	31.4025
XLOC_015772	Ppse_ynau_094230	-	C4961007:14949-41354	102.06	105.671	96.7045	208.85	214.045	212.576	157.022	159.785	174.825	124.585	150.155	133.416
XLOC_015780	Ppse_ynau_115151	+	C4961113:18820-25862	191.178	189.094	162.736	336.746	305.578	237.751	292.811	275.207	313.448	265.85	316.445	265.714
XLOC_015798	Ppse_ynau_098069	+	C4961145:54656-56503	123.059	127.954	123.947	1229.63	1530.13	1356.3	1194.77	1210.67	1248.63	755.924	712.967	746.067
XLOC_015816	Ppse_ynau_068391	+	C4961227:46153-56079	24.1587	21.8635	32.1304	10.4866	24.4856	18.9019	35.2648	17.8712	16.9686	18.596	29.8663	24.566
XLOC_015824	Ppse_ynau_006091	-	C4961229:35602-40308	21.8576	22.0605	24.2972	33.8171	24.3837	25.1186	21.0544	26.2411	32.679	26.354	27.2359	24.4884
XLOC_015828	-	+	C4961235:34101-35861	189.51	160.71	121.564	49.1239	64.6667	68.8187	66.6592	96.0737	77.1189	32.4103	106.384	92.5992
XLOC_015849	Ppse_ynau_068780	+	C4961279:12406-25018	84.5632	83.6549	86.6473	167.305	133.661	132.546	114.621	118.345	129.682	107.926	108.717	98.4578
XLOC_015851	Ppse_ynau_068782	-	C4961279:12406-25018	119.812	123.694	118.249	155.533	141.386	141.197	143.037	141.83	148.162	124.331	118.831	132.162
XLOC_015852	Ppse_ynau_068783	-	C4961279:28292-44668	82.4388	92.4887	84.4837	101.797	93.4551	91.4965	88.9663	87.7832	91.9602	92.377	93.1201	89.1959
XLOC_015854	Ppse_ynau_068785	-	C4961279:58741-59053	78.3629	101.114	72.313	73.1057	48.9915	60.2902	74.8314	64.8437	72.4223	60.353	63.3364	56.2325
XLOC_015868	-	.	C4961343:52853-52976	62.199	137.212	89.7083	183.197	135.046	119.907	36.5302	71.1649	85.2612	73.5194	130.451	106.753
XLOC_015881	Ppse_ynau_023928	+	C4961349:25427-44976	93.8803	99.3025	97.6261	140.967	130.369	132.81	148.732	151.865	151.153	162.473	169.488	163.781
XLOC_015886	Ppse_ynau_124946	+	C4961351:12227-15132	29.3766	29.6214	31.5159	34.2898	24.8782	24.2575	24.7993	24.1156	24.5582	24.7055	28.5974	27.6841
XLOC_015897	Ppse_ynau_058600	-	C4961353:24527-26940	158.761	181.013	161.366	198.856	118.614	133.306	160.866	150	145.644	165.488	164.5	164.022
XLOC_015911	Ppse_ynau_058304	+	C4961381:57093-59611	72.8452	73.5952	71.6819	67.0273	63.565	52.6659	71.8766	70.8889	63.5432	48.0512	50.4053	48.0569
XLOC_015912	Ppse_ynau_058305	-	C4961381:62404-63148	19.9253	23.3573	21.5114	44.2292	25.9224	25.7106	19.1338	17.2784	18.5411	22.6922	23.9325	20.0945
XLOC_015953	Ppse_ynau_011815	-	C4961505:67031-68737	68.3596	53.9536	58.2798	55.9284	69.2633	65.5986	70.7801	63.8744	74.9648	76.3122	53.8973	59.3151
XLOC_015954	Ppse_ynau_037674	+	C4961537:6284-19177	74.9446	76.6767	75.434	65.3692	77.994	95.9898	99.2738	99.1113	82.0685	39.629	41.4891	46.8679
XLOC_015960	Ppse_ynau_047785	+	C4961563:60636-61026	12.6576	12.5963	11.0752	22.3686	10.7846	15.6575	16.1895	18.3039	21.1102	19.2004	25.2935	16.9813
XLOC_015962	Ppse_ynau_047782	-	C4961563:19997-20189	11.3275	16.6591	19.605	35.7466	35.7734	39.3068	19.9584	38.8812	33.2734	21.0401	29.6969	31.1066
XLOC_015972	Ppse_ynau_063626	-	C4961603:62617-65129	23.7692	27.4616	24.6958	48.1498	39.6291	35.5771	43.6204	42.1655	48.6126	33.0435	37.2073	35.5816
XLOC_015973	-	.	C4961603:70143-70657	71.3159	71.8528	74.6858	227.398	164.866	176.065	158.834	178.217	183.015	71.7186	75.0077	72.8968
XLOC_015989	Ppse_ynau_064198	+	C4961653:790-24237	17.961	19.259	17.3028	104.592	94.6911	77.7636	70.3642	69.2842	83.0562	74.0793	62.2341	65.1442
XLOC_016029	Ppse_ynau_010966	-	C4961737:30379-60828	129.994	125.993	140.695	191.434	150.868	170.891	160.817	155.797	172.701	140.812	160.643	156.41
XLOC_016031	Ppse_ynau_053832	+	C4961785:41673-61203	18.2395	19.1698	17.7978	22.1661	12.1369	14.012	18.9874	21.8546	21.1121	30.3948	31.6433	28.2586
XLOC_016037	-	.	C4961807:19413-19504	33.3733	137.427	101.081	245.739	46.1107	0	0	0	45.7475	197.236	122.491	521.24
XLOC_016058	Ppse_ynau_013548	-	C4961871:20115-43079	741.488	990.01	781.293	2403.28	2621.61	2114.81	1734.96	1966.57	2055.03	1706.95	1695.49	1416.01
XLOC_016077	Ppse_ynau_053031	+	C4962037:21119-21507	142.356	115.603	146.4	101.566	108.728	140.796	116.323	140.451	143.021	191.258	155.774	181.652
XLOC_016079	Ppse_ynau_053030	-	C4962037:21942-59527	25.5693	25.3805	26.4308	56.5277	49.1981	45.8689	43.8627	43.8652	45.1299	34.8394	37.2926	36.9514
XLOC_016080	Ppse_ynau_053028	-	C4962037:21942-59527	22.8532	20.1212	22.1867	20.4294	30.0906	28.3209	22.7155	22.6576	22.4246	33.3552	28.74	34.1899
XLOC_016081	Ppse_ynau_053029	-	C4962037:21942-59527	16.7982	16.8887	16.7362	32.3332	22.6665	21.0444	19.419	19.1119	21.781	20.378	20.7318	20.2997
XLOC_016105	-	.	C4962095:72147-72243	103.791	106.85	78.59	687.823	35.851	35.0152	35.5585	0	0	61.3404	95.2363	62.3482
XLOC_016107	Ppse_ynau_114023	+	C4962141:439-3558	21.6818	18.52	20.3989	34.9946	24.3922	24.7294	23.6413	23.7447	23.924	23.2476	22.4201	25.9683
XLOC_016118	-	.	C4962141:53282-53387	242.835	124.996	262.677	51.088	23.9655	23.4068	71.3099	138.92	47.5534	0	0	0
XLOC_016131	Ppse_ynau_085533	+	C4962199:7247-63661	13.7789	16.0352	12.0966	28.2321	14.8992	18.594	13.1357	14.3942	20.5303	15.5786	18.3235	14.395
XLOC_016132	Ppse_ynau_085534	-	C4962199:7247-63661	38.3885	37.8558	35.9011	35.7054	37.9655	38.171	43.7471	32.3637	34.3429	32.4791	35.1009	29.1289
XLOC_016139	-	.	C4962221:60153-60339	54.3949	39.1986	47.5945	21.3615	37.5777	29.3613	44.7254	45.9853	44.738	51.4359	42.1476	45.7458
XLOC_016143	-	.	C4962221:63818-64040	0.979924	3.02641	2.96798	4.32931	0	13.2236	1.34288	1.30804	2.68652	5.79136	3.59663	7.06381
XLOC_016163	Ppse_ynau_034637	+	C4962319:4685-57241	125.005	130.788	122.328	205.987	181.887	172.839	188.031	185.602	186.791	154.012	169.952	151.04
XLOC_016173	Ppse_ynau_138279	-	C4962321:64032-68086	94.2835	102.694	99.5566	217.971	112.739	122.93	139.624	143.549	139.367	105.535	108.595	108.246
XLOC_016208	-	.	C4962449:11986-12138	15.3759	7.9145	15.5234	62.2698	26.5553	31.1235	15.8032	35.9175	0	18.1743	47.0285	36.9457
XLOC_016210	Ppse_ynau_082270	+	C4962483:26003-31595	36.6808	37.6407	35.1992	61.7022	75.219	79.4277	67.1975	63.3339	67.2247	31.4311	34.2244	33.5199
XLOC_016228	Ppse_ynau_015442	+	C4962587:8947-18315	62.9245	54.5144	69.2548	83.863	57.4436	60.2451	62.4188	68.5836	72.3834	68.0407	56.8069	60.385
XLOC_016232	Ppse_ynau_015447	+	C4962587:44880-65533	41.091	37.2489	44.8834	64.2311	53.8674	46.7448	56.6952	55.9731	73.244	55.2913	44.2671	45.1553
XLOC_016242	Ppse_ynau_008499	-	C4962607:62946-67542	35.3622	45.2476	39.9077	65.4769	57.1672	55.738	80.3128	68.8358	68.9586	62.3631	67.1782	57.6809
XLOC_016283	Ppse_ynau_106553	-	C4962759:35934-40650	67.6582	62.9646	71.6045	96.5355	67.363	66.6584	74.1178	83.8165	81.9721	84.5727	82.3164	78.0494
XLOC_016289	-	.	C4962767:42558-42676	432.339	531.925	670.7	900.687	641.055	697.259	693.628	816.39	823.916	697.986	632.148	874.147
XLOC_016374	Ppse_ynau_015906	-	C4963001:26818-27463	18.1651	23.2838	15.5525	35.9304	20.4229	17.3032	20.6224	15.0952	22.337	21.4711	20.2629	23.6425
XLOC_016399	Ppse_ynau_108968	+	C4963107:51156-75071	53.3977	60.562	59.8519	89.1994	76.2677	77.6858	75.5746	52.5798	83.0746	54.2269	47.5809	53.866
XLOC_016423	Ppse_ynau_066643	+	C4963271:1113-28633	55.0077	57.9037	56.5774	85.8716	70.2271	66.2919	63.7141	63.1632	68.2592	61.1156	61.1747	56.478
XLOC_016424	Ppse_ynau_066646	+	C4963271:29634-55434	64.6746	91.2281	54.2	60.0801	63.5989	60.0226	100.898	91.6542	95.7439	60.555	58.6463	52.2894
XLOC_016444	Ppse_ynau_042828	-	C4963285:67066-67543	9.48967	20.3528	11.1775	13.9751	12.0189	9.6044	8.66972	12.6672	9.75619	28.042	13.545	18.0517
XLOC_016546	Ppse_ynau_083764	-	C4963679:9478-16579	17.1111	15.722	14.0737	17.6711	16.5649	22.0807	18.9347	37.3243	16.9469	26.6466	32.4513	34.8801
XLOC_016559	Ppse_ynau_112573	+	C4963707:2138-43355	38.9539	41.8173	42.4648	52.6576	42.2481	48.0695	46.1617	46.8276	45.8661	45.9904	49.1453	47.7198
XLOC_016594	Ppse_ynau_122373	-	C4963759:12971-13247	158.304	170.633	159.823	237.515	185.126	196.883	188.377	162.292	168.703	149.576	179.712	160.976
XLOC_016600	-	.	C4963759:6901-7100	9.97994	4.40317	17.2726	2.09959	1.96984	5.77177	1.95378	0	0	0	5.23279	0
XLOC_016636	Ppse_ynau_115914	-	C4963911:55354-61670	50.2749	46.2718	43.0139	66.8295	52.5207	42.3567	46.0055	47.7383	52.504	52.3076	47.1443	50.0201
XLOC_016656	Ppse_ynau_085920	-	C4963985:22613-25667	8.76146	16.5361	14.0054	27.9559	15.1317	19.7053	33.0183	30.2125	39.0326	25.8902	23.2247	26.3155
XLOC_016658	-	.	C4963985:26962-27280	4.38948	5.21405	3.40892	3.978	5.59826	2.73388	6.01531	8.56353	3.70278	21.9508	31.8085	31.6417
XLOC_016672	Ppse_ynau_138854	-	C4964011:70622-71783	1207.85	1125.59	1165.69	270.355	437.016	362.896	202.647	198.204	206.891	363.938	388.414	380.298
XLOC_016673	Ppse_ynau_037130	+	C4964013:6812-17411	1.43e-10	1.6992	2.58159	16.9056	27.4571	40.5899	37.1902	40.9244	26.176	15.3358	26.2333	26.1371
XLOC_016677	Ppse_ynau_037141	+	C4964013:42717-48441	46.663	50.4091	47.3858	79.414	65.2806	64.5154	70.4628	67.543	63.2255	64.6165	66.1474	67.9467
XLOC_016711	Ppse_ynau_004311	+	C4964081:64038-79345	20.3527	19.8458	20.7847	32.8601	43.7901	42.7773	31.1175	29.7556	30.3059	24.8227	25.2693	24.6076
XLOC_016713	Ppse_ynau_004313	-	C4964081:64038-79345	530.923	529.264	521.874	503.37	381.295	291.119	447.294	489.917	451.261	508.334	473.025	435.9
XLOC_016714	Ppse_ynau_004313	-	C4964081:64038-79345	188.214	204.853	188.631	245.441	165.024	151.278	190.382	197.683	229.717	173.965	220.732	179.577
XLOC_016760	-	.	C4964167:64649-64750	41.2009	21.2076	145.587	151.688	199.24	416.99	0	27.4983	141.193	73.0493	75.6102	148.499
XLOC_016810	Ppse_ynau_118704	+	C4964439:69540-70032	15.0823	11.5793	17.2917	9.03509	21.5451	20.0079	17.5158	18.4263	12.2646	20.8489	21.5798	18.7344
XLOC_016814	Ppse_ynau_118699	-	C4964439:50672-54089	26.6647	29.1232	30.5784	58.3728	42.101	47.1289	35.357	32.4754	34.5752	37.5625	38.8085	34.3297
XLOC_016891	Ppse_ynau_111506	+	C4964657:6079-31954	230.555	237.647	248.192	272.626	181.567	186.672	215.802	207.23	217.538	224.271	207.661	214.123
XLOC_016911	Ppse_ynau_059454	+	C4964737:30270-37915	102.275	94.2246	98.0281	100.815	150.659	149.203	102.384	104.267	97.7169	111.132	102.32	109.198
XLOC_016966	Ppse_ynau_026458	+	C4964953:24074-24689	111.691	116.458	105.914	150.835	144.154	133.445	166.808	153.043	155.723	148.394	163.883	146.929
XLOC_016995	Ppse_ynau_043134	+	C4965067:56442-58510	813.483	403.512	412.29	768.849	497.545	490.32	326.897	413.876	522.375	348.629	379.787	500.942
XLOC_017047	-	-	C4965193:75869-77327	43.6919	16.6591	26.1399	26.2141	24.5942	15.286	22.176	17.2805	26.6187	13.3892	13.8586	13.6091
XLOC_017048	-	.	C4965193:15129-15379	13.3569	10.3129	8.09101	28.5219	14.7638	18.0245	14.6433	9.8061	15.5629	9.4727	12.256	16.0472
XLOC_017118	Ppse_ynau_135180	+	C4965489:43464-43686	133.27	133.162	127.623	336.243	209.858	203.644	190.689	176.586	251.19	123.935	164.246	161.29
XLOC_017125	Ppse_ynau_135181	-	C4965489:44060-51199	74.3898	68.2121	73.1859	98.6352	82.9668	64.0227	79.0418	74.7362	83.3466	66.4024	78.0781	68.885
XLOC_017127	-	.	C4965489:84358-84541	21.1519	3.95913	5.82404	2.83179	7.97039	0	0	5.13352	18.4511	2.27287	2.35255	0
XLOC_017174	Ppse_ynau_124183	+	C4965727:4114-11448	24.9716	28.3016	24.8682	42.5288	35.2065	32.59	25.3359	21.7685	28.9912	22.9907	27.1913	24.4229
XLOC_017184	Ppse_ynau_037564	-	C4965733:71292-80092	19.2752	25.5338	21.3787	67.0462	69.3472	65.5721	86.4862	76.9869	92.1255	37.0246	41.2391	36.2455
XLOC_017201	Ppse_ynau_069660	-	C4965771:77360-84324	28.926	28.7511	32.2766	66.5898	50.2989	44.7619	41.8852	46.5769	48.2953	45.2143	49.0488	52.9139
XLOC_017211	Ppse_ynau_075838	-	C4965803:56924-62843	24.1661	24.532	23.0364	17.1611	21.5871	27.7737	27.3206	23.9682	23.7017	26.1378	28.4088	26.2897
XLOC_017235	Ppse_ynau_066892	+	C4965913:8124-27504	95.739	101.184	98.7274	150.89	134.617	136.447	130.713	139.503	161.984	133.75	128.741	116.205
XLOC_017242	Ppse_ynau_066893	-	C4965913:8124-27504	42.8013	48.4531	40.9202	76.7507	73.3078	63.4417	71.116	65.7277	71.467	55.7838	57.1089	56.024
XLOC_017279	Ppse_ynau_062386	+	C4965981:76518-84542	163.657	240.089	167.314	227.109	216.988	243.753	230.243	197.336	198.077	153.704	209.113	159.334
XLOC_017292	Ppse_ynau_058665	+	C4966087:24284-55937	152.822	153.553	152.098	146.651	167.941	167.99	180.933	174.72	173.048	153.62	149.475	161.284
XLOC_017300	Ppse_ynau_103713	+	C4966097:30974-43717	291.57	289.621	288.563	379.069	270.775	242.412	293.599	285.603	302.177	229.573	228.792	232.679
XLOC_017325	Ppse_ynau_095466	-	C4966173:21229-32369	19.5261	15.8777	16.9897	53.4911	70.9091	74.4994	38.493	31.1314	37.3211	25.1066	20.3109	20.9782
XLOC_017327	-	-	C4966173:47175-47647	24.0136	16.8567	27.5502	14.9756	9.04868	27.8119	13.0612	10.199	13.0655	17.6334	17.7078	18.5093
XLOC_017378	-	+	C4966263:39581-53958	21.7233	22.965	20.0685	37.1431	23.6614	27.6951	38.4889	41.8416	45.3299	29.2245	30.3742	34.2458
XLOC_017380	Ppse_ynau_058033	+	C4966263:88162-88458	9.4531	12.3858	22.5581	3.79672	3.56209	11.5968	7.06607	6.88275	7.06807	8.12624	6.30834	4.12987
XLOC_017384	Ppse_ynau_058036	-	C4966263:16064-17107	60.474	51.8802	39.0069	4.94764	2.3202	6.80053	23.0203	26.9077	15.9679	3.97088	0	0
XLOC_017449	Ppse_ynau_122755	-	C4966643:11279-12612	295.72	255.146	236.003	236.413	151.76	186.228	223.854	233.084	239.36	183.093	206.74	189.485
XLOC_017495	Ppse_ynau_009987	-	C4966853:45890-63714	32.8094	31.1493	34.1252	38.0178	19.741	21.4056	39.3276	35.6216	35.8232	19.988	22.5696	21.6229
XLOC_017500	-	.	C4966853:28315-28501	39.8896	26.1324	34.7806	13.3509	10.0207	31.8081	19.878	21.7825	17.3981	51.4359	17.7463	30.4972
XLOC_017559	Ppse_ynau_092366	-	C4967017:48790-91380	31.6205	19.5315	38.3087	74.5066	26.2134	72.5398	17.333	4.22084	13.0034	22.4253	19.3429	45.5875
XLOC_017664	Ppse_ynau_099898	+	C4967275:55801-60698	116.033	166.918	195.418	462.252	430.793	401.95	484.517	488.156	410.817	418.833	571.154	424.414
XLOC_017670	Ppse_ynau_026583	+	C4967291:39093-52235	101.473	101.223	112.402	169.914	136.226	149.048	150.948	156.528	160.011	128.463	128.864	131.672
XLOC_017671	Ppse_ynau_026580	-	C4967291:8776-11652	243.899	229.966	225.441	331.141	240.966	264.394	265.168	272.916	280.2	249.351	224.933	222.341
XLOC_017676	-	.	C4967291:39093-52235	12.3925	8.91503	11.004	3.95784	13.409	19.1409	8.79821	11.5595	8.39136	9.88296	10.0468	10.7628
XLOC_017677	-	.	C4967291:39093-52235	40.337	5.03343	19.745	9.00047	42.2214	32.9897	20.1009	32.6324	31.8355	26.0064	31.4045	13.2168
XLOC_017678	-	.	C4967291:39093-52235	15.6898	19.7416	11.4402	12.8366	20.4737	24.7014	17.9177	15.1258	14.3382	14.4242	24.5276	13.6139
XLOC_017698	Ppse_ynau_048401	-	C4967301:42380-84436	13.7047	12.0819	14.3975	7.17101	17.8609	17.1271	14.317	14.6801	13.6656	12.7201	12.9973	12.421
XLOC_017739	Ppse_ynau_010375	-	C4967409:25255-26522	88.0849	82.0501	92.9606	99.8378	95.5166	104.226	118.95	129.314	117.87	112.008	94.1888	115.368
XLOC_017740	Ppse_ynau_010376	-	C4967409:26591-29967	26.1781	27.6583	26.1957	19.088	24.2077	24.1367	28.4003	32.2497	22.3194	30.6106	20.7496	26.0683
XLOC_017785	Ppse_ynau_024257	+	C4967595:24428-24704	20.4194	21.0212	20.6154	36.0853	28.2128	27.5551	30.7809	19.0797	27.9906	12.0679	44.9675	34.3453
XLOC_017936	-	.	C4968011:29947-30058	218.267	196.612	206.588	0	150.785	165.679	93.4722	127.466	93.4986	112.871	166.897	360.566
XLOC_017958	Ppse_ynau_001214	-	C4968083:75026-95532	13.3125	23.8316	30.8699	57.4261	12.0142	17.578	6.38291	6.68454	12.2568	7.71014	6.31701	6.42349
XLOC_018005	Ppse_ynau_004293	-	C4968261:14132-20357	42.6187	48.6842	43.2946	80.0281	48.7154	52.2782	59.7935	57.1833	67.5435	71.2132	74.9499	73.9717
XLOC_018062	Ppse_ynau_042338	+	C4968533:69699-88234	49.3272	46.7581	48.9936	44.6868	48.2996	51.7774	37.7126	43.3362	48.1573	41.8058	41.2544	37.515
XLOC_018086	Ppse_ynau_083249	+	C4968569:18874-19229	14.0819	11.5975	5.68681	4.1476	3.89129	15.2023	11.5786	0	3.86064	9.9869	10.337	10.151
XLOC_018087	-	+	C4968569:21948-65752	21.0523	17.9065	22.9137	13.378	25.7261	32.1569	25.039	26.5936	28.8792	30.7334	23.3601	21.0504
XLOC_018089	Ppse_ynau_083250	-	C4968569:21948-65752	100.204	101.258	102.466	174.933	177.124	131.258	206.793	185.094	213.882	178.473	171.658	168.275
XLOC_018169	Ppse_ynau_054969	+	C4968761:30186-32203	56.6947	60.8457	58.5359	118.616	93.6445	94.7124	64.3782	63.9943	64.3964	81.3461	70.9344	76.7008
XLOC_018178	Ppse_ynau_054972	-	C4968761:35462-62173	3.60577	0.079374	2.7252	3.23081	6.91267	5.61159	5.08188	4.83715	3.54132	1.07e-99	2.23845	11.5374
XLOC_018189	Ppse_ynau_078742	+	C4968811:8054-93854	88.3139	91.7218	89.4663	725.067	953.39	963.92	823.515	877.895	863.453	539.734	496.585	460.232
XLOC_018249	Ppse_ynau_029111	-	C4969023:77740-80370	97.7403	88.2201	105.672	124.8	75.3892	90.8088	99.4368	128.708	89.1487	95.9219	95.1179	113.658
XLOC_018250	-	+	C4969035:11914-12249	20.5647	18.5244	12.9763	30.285	21.3101	29.4856	19.3749	15.441	29.9516	33.4228	34.5945	40.1487
XLOC_018268	Ppse_ynau_105379	+	C4969053:9991-11305	23.8257	26.2312	23.3861	20.7925	30.3283	29.0258	26.7553	21.0551	23.5876	20.4696	20.5125	19.6132
XLOC_018270	Ppse_ynau_105374	+	C4969053:46062-50408	39.1086	46.8307	39.4516	35.2143	54.8022	51.9258	44.1257	38.5864	37.6411	62.3458	56.5744	64.3861
XLOC_018283	Ppse_ynau_059604	+	C4969085:48876-63666	48.1843	53.0188	51.656	88.7828	85.3282	90.8266	90.9875	88.3895	98.6848	90.1138	97.0202	84.0848
XLOC_018311	Ppse_ynau_032061	+	C4969185:4713-9459	68.6474	73.7447	70.9941	54.7601	49.4249	44.5135	50.3904	52.0194	49.133	51.0267	59.4138	54.2104
XLOC_018323	Ppse_ynau_032075	-	C4969185:58192-67281	113.027	106.275	111.048	452.918	408.136	385.312	259.293	262.295	282.155	203.892	211.757	200.07
XLOC_018324	Ppse_ynau_032064	-	C4969185:69878-87008	31.593	31.3581	32.8803	62.3369	42.9903	43.376	39.7175	39.6148	41.8398	41.9903	42.8332	40.1821
XLOC_018356	Ppse_ynau_099669	-	C4969201:64667-68469	72.0773	65.7678	70.3028	41.8832	58.6488	61.8748	72.8954	71.5562	68.8777	90.3522	77.118	84.4083
XLOC_018367	Ppse_ynau_048649	+	C4969243:69753-73693	162.163	158.795	152.728	230.537	277.283	264.6	217.191	234.035	261.109	185.489	173.345	160.816
XLOC_018370	Ppse_ynau_048647	-	C4969243:27582-55707	59.8733	60.0075	58.2217	74.6842	45.109	45.1261	95.6259	88.7416	93.6209	45.2142	41.4137	40.4956
XLOC_018396	Ppse_ynau_003727	+	C4969321:12228-12505	9.24824	7.1406	2.33425	0	0	0	0	0	6.33865	2.73286	14.1433	2.77776
XLOC_018421	Ppse_ynau_062850	-	C4969413:1385-58410	26.8927	29.236	24.1876	17.0955	38.4447	37.4987	43.7071	41.315	39.9556	25.318	27.4728	30.7356
XLOC_018433	Ppse_ynau_101156	+	C4969449:31753-31945	197.423	159.927	205.852	11.9155	0	8.73485	8.87039	6.48019	4.43645	26.7783	31.6767	13.6091
XLOC_018434	Ppse_ynau_101159	+	C4969449:42579-44443	159.124	159.497	165.916	231.014	159.653	144.566	158.158	161.373	160.012	185.697	170.337	174.736
XLOC_018440	Ppse_ynau_101152	+	C4969449:84031-110810	31.2291	38.4425	37.7003	37.477	3.21315	3.31757	3.64222	2.92687	4.73622	5.49765	5.69038	4.63003
XLOC_018458	Ppse_ynau_032377	-	C4969555:111940-115353	66.932	51.6121	43.6473	57.8538	83.0573	79.7689	72.5102	69.737	70.253	100.603	72.5334	83.0232
XLOC_018529	Ppse_ynau_110155	-	C4969679:75343-78323	152.271	161.657	171.977	307.761	209.467	170.145	207.3	248.703	232.979	313.343	277.958	310.497
XLOC_018577	Ppse_ynau_018918	-	C4969761:8289-9965	0	0	0	3936.27	2215.81	0	0	0	1465.57	0	0	0
XLOC_018613	Ppse_ynau_125501	-	C4969863:13703-29788	35.2325	35.6213	35.0831	51.8864	38.6875	39.8618	46.8966	43.0487	47.608	63.428	67.6305	70.8392
XLOC_018617	-	.	C4969863:55983-56297	123.467	131.414	110.214	423.747	129.147	125.195	83.1652	89.8532	98.4877	186.751	161.295	165.935
XLOC_018653	Ppse_ynau_120923	-	C4969885:86930-104115	20.7513	34.1806	12.5703	61.1197	17.2028	16.8018	45.5	66.4793	56.891	39.245	106.63	109.697
XLOC_018664	Ppse_ynau_062828	+	C4969897:26773-27199	76.4341	90.7923	85.0821	242.442	189.55	197.032	202.775	192.282	198.803	148.259	179.832	182.482
XLOC_018674	-	.	C4969897:59311-59549	11.7026	7.22852	10.2396	12.6384	28.0265	22.109	22.4521	24.9938	11.7639	25.8207	15.272	12.1852
XLOC_018707	Ppse_ynau_050939	+	C4969973:89049-109049	37.3942	43.8568	36.9556	53.2345	37.7586	39.8135	34.3291	38.2816	39.3693	44.7796	46.4653	41.1048
XLOC_018715	Ppse_ynau_131909	+	C4969975:5034-17929	3.20385	1.42823	3.32409	12.7247	5.90929	10.1207	11.1289	24.909	7.70942	6.65216	10.9318	12.1469
XLOC_018790	Ppse_ynau_070818	+	C4970211:106602-108337	116.344	124.928	122.913	102.756	89.4557	87.8419	90.1093	92.5784	94.2321	82.4318	86.0831	78.54
XLOC_018830	-	+	C4970379:31425-39680	86.5682	111.105	78.4105	157.666	145.031	132.828	87	84.8729	94.1604	117.997	110.159	96.2811
XLOC_018844	Ppse_ynau_032223	-	C4970383:37238-39637	55.7201	70.1253	50.5638	83.3618	65.8238	65.2159	60.5301	51.0516	55.3991	62.2265	74.1942	60.3054
XLOC_018861	-	.	C4970429:107103-107348	29.881	46.1424	34.4774	51.339	81.588	84.4863	44.8486	56.9805	42.9108	63.0703	50.4843	43.5924
XLOC_018880	Ppse_ynau_069616	+	C4970465:45052-71783	41.5883	37.4966	39.8013	21.3502	28.1713	32.1241	29.5282	26.2667	26.6716	27.3706	26.57	26.4191
XLOC_018881	-	+	C4970465:45052-71783	56.8557	64.9346	72.8348	27.1985	59.3621	46.6843	53.8826	49.6611	43.6735	71.7068	56.3994	58.9545
XLOC_018883	Ppse_ynau_069620	+	C4970465:97246-104467	64.2955	61.1511	59.4081	80.14	65.5606	78.649	63.4169	63.2277	68.077	74.3905	65.7531	59.0163
XLOC_018884	Ppse_ynau_069621	+	C4970465:106392-107614	74.9708	71.1414	81.9021	940.485	654.331	670.597	491.02	428.573	463.798	110.631	98.7116	84.2855
XLOC_018897	Ppse_ynau_069623	-	C4970465:110436-118047	125.397	134.375	131.788	165.562	115.806	106.516	108.728	119.964	116.744	155.721	152.522	150.798
XLOC_019089	Ppse_ynau_066987	+	C4970919:92917-99651	53.4023	54.5292	54.7225	64.675	88.5315	77.6188	139.63	131.074	127.433	115.593	91.691	104.483
XLOC_019101	-	.	C4970919:78653-78847	0	0	0	0	23.7047	16.8379	4.27479	2.08194	6.414	27.6534	11.4492	26.2339
XLOC_019156	Ppse_ynau_021111	+	C4971073:14046-24725	23.0595	21.9592	23.7069	47.2559	34.6534	38.1292	39.6228	39.6585	38.2699	27.973	32.7007	33.004
XLOC_019161	Ppse_ynau_021112	+	C4971073:130932-131340	140.294	154.136	157.377	199.804	126.833	111.41	140.567	126.901	137.705	145.582	142.445	141.731
XLOC_019168	-	.	C4971073:31372-31573	0	0	0	2.02728	3.80401	0	5.65946	9.18773	7.54808	17.8986	11.7893	29.7698
XLOC_019198	Ppse_ynau_081168	+	C4971101:34955-40020	28.8921	31.1178	29.5171	58.9085	23.6779	25.5663	23.6617	19.197	25.144	20.2562	22.3887	24.5206
XLOC_019239	Ppse_ynau_056590	+	C4971235:31867-50350	269.899	259.238	247.066	189.643	141.343	129.892	149.883	122.862	133.479	197.291	167.092	168.008
XLOC_019244	Ppse_ynau_056588	-	C4971235:4214-21677	71.9453	72.7279	74.4376	151.066	141.751	126.613	119.197	127.82	137.41	100.181	96.4228	97.7346
XLOC_019246	Ppse_ynau_056589	-	C4971235:22466-27014	33.5598	35.7478	38.0416	53.4645	30.6843	29.2549	39.1175	36.6933	40.0234	33.648	32.2081	33.5152
XLOC_019346	Ppse_ynau_100183	-	C4971351:40263-42636	20.6788	18.3685	21.9293	28.3391	48.8278	30.2271	16.0406	28.2249	36.9516	25.4138	33.8739	26.7881
XLOC_019349	-	.	C4971351:42699-42950	7.91537	6.79054	5.99349	2.91418	18.2273	10.6814	11.7511	6.16336	9.04186	10.9153	6.45598	8.71722
XLOC_019366	Ppse_ynau_014551	+	C4971363:152572-152737	90.1242	115.975	93.8323	70.5092	116.739	95.0144	81.0505	112.783	69.4915	136.488	86.1417	128.579
XLOC_019409	Ppse_ynau_035630	-	C4971443:39473-60603	33.467	33.6384	33.1512	35.8707	47.7723	47.2937	54.963	51.8516	54.4979	40.7296	37.2276	39.2833
XLOC_019471	-	.	C4971633:152663-152873	0	1.21763	0	0	11.4393	19.1531	1.62086	1.57881	0	1.39803	0	0
XLOC_019659	Ppse_ynau_025930	-	C4972259:142943-148278	11.5171	14.3527	9.79171	8.03413	6.70013	7.36193	6.64548	8.90047	16.6184	14.3298	8.89928	10.9239
XLOC_019682	Ppse_ynau_137408	-	C4972293:109892-114120	2.32084	2.38923	1.78076	24.0615	14.3656	14.156	9.92302	7.18723	9.41681	11.3021	11.1304	9.92635
XLOC_019723	Ppse_ynau_062598	+	scaffold10000:228061-237246	267.047	215.424	311.34	210.848	281.514	267.518	245.262	260.951	283.074	260.361	239.169	234.499
XLOC_019731	Ppse_ynau_062604	-	scaffold10000:101348-122472	32.2453	30.2885	33.3746	15.7643	30.0893	29.8948	35.806	33.9881	33.7983	38.8028	35.0098	37.1662
XLOC_019735	Ppse_ynau_062590	-	scaffold10000:174787-179512	78.7119	89.7907	81.8045	70.7914	65.8911	64.8652	58.6236	55.2032	57.1601	52.4039	54.9866	55.1773
XLOC_019746	Ppse_ynau_044895	+	scaffold10006:16264-18171	49.8774	49.8949	56.3862	13.1057	29.8685	57.9665	41.684	38.9584	63.9134	50.0582	65.5876	55.7726
XLOC_019753	Ppse_ynau_081105	+	scaffold10007:22379-41704	98.3878	116.231	106.672	240.428	224.178	222.467	200.636	213.775	214.195	165.74	193.814	175.444
XLOC_019760	Ppse_ynau_081099	-	scaffold10007:18366-20663	8.36866	7.84213	8.77392	16.2744	6.52254	9.41093	9.26291	8.1633	6.61823	7.22861	8.2696	6.83176
XLOC_019819	Ppse_ynau_085731	+	scaffold10014:97633-144760	50.1743	41.8013	45.5865	38.3491	39.5349	36.1178	50.6446	60.6439	61.9862	54.7345	52.6251	51.3877
XLOC_019835	-	.	scaffold10014:167158-167379	5.96895	5.12071	5.02185	7.32524	6.87256	20.137	5.4532	11.9514	8.18211	12.9347	10.954	16.7328
XLOC_019839	Ppse_ynau_079795	+	scaffold10015:53721-71480	136.843	147.137	144.697	146.032	85.8584	87.0683	105.813	91.0671	100.95	129.868	115.171	113.258
XLOC_019846	Ppse_ynau_079794	-	scaffold10015:53721-71480	63.4955	59.835	49.4672	53.8351	75.3628	80.3033	14.9458	18.4725	14.9648	16.8386	19.218	19.6534
XLOC_019854	Ppse_ynau_093196	+	scaffold10017:19178-20150	151.631	210.135	154.735	279.3	195.644	210.601	193.728	184.654	199.219	179.78	212.34	181.612
XLOC_019855	Ppse_ynau_093198	+	scaffold10017:37182-44707	52.7804	56.905	47.234	69.7055	64.5341	56.8505	67.7735	64.6745	61.1669	61.6812	72.4624	70.267
XLOC_019868	Ppse_ynau_059615	-	scaffold10018:12515-14774	179.724	192.472	169.614	344.747	231.552	225.927	278.64	243.032	268.955	279.524	327.743	300.742
XLOC_019874	Ppse_ynau_059616	-	scaffold10018:52773-58440	178.62	194.959	186.433	219.398	165.784	151.553	150.755	170.534	180.787	167.343	173.779	164.562
XLOC_019887	Ppse_ynau_059481	-	scaffold1002:10873-33708	35.2634	33.3378	35.4391	56.5309	69.9	68.4021	54.3978	55.3531	55.2711	57.3786	54.9864	56.8345
XLOC_019900	Ppse_ynau_038993	+	scaffold10022:298883-319038	96.2398	115.225	94.2106	204.48	142.336	129.796	149.752	141.441	129.82	169.475	171.695	159.884
XLOC_019901	Ppse_ynau_039004	+	scaffold10022:298883-319038	9.70932	1.66591	3.26749	2.3831	13.415	2.18371	2.2176	0	6.65467	3.82548	0	3.88833
XLOC_019934	-	-	scaffold10026:110820-115304	14.4028	21.0526	10.4554	19.2797	17.3869	13.8933	11.7309	18.7741	18.3288	9.2964	12.9892	9.35174
XLOC_019937	-	-	scaffold10027:24293-29033	20.276	6.42265	20.4706	32.1568	19.3948	16.8379	19.2366	14.5736	23.518	23.9663	28.6229	29.9816
XLOC_019938	-	.	scaffold10027:11298-11404	33.2827	51.3953	16.801	0	0	22.4567	114.026	44.427	45.6232	118.02	285.035	239.919
XLOC_019944	Ppse_ynau_135028	+	scaffold10028:49848-57462	35.0427	27.9294	30.9794	22.7916	31.7785	31.8231	26.0377	24.5748	21.3117	12.9376	13.9878	16.7316
XLOC_019964	Ppse_ynau_037476	-	scaffold10031:74447-93878	86.4174	77.886	65.0793	37.977	40.6249	49.2219	43.0885	33.0355	42.2166	72.2936	67.2733	73.7692
XLOC_020027	Ppse_ynau_137385	-	scaffold10040:17861-19701	10.4576	22.1741	13.9379	25.5915	19.4306	23.9329	10.2099	15.3302	12.2805	11.0322	17.2061	12.3932
XLOC_020055	Ppse_ynau_081491	-	scaffold1005:11224-15626	17.4692	21.3904	19.6019	20.71	9.54703	12.2794	11.6697	11.1721	10.6058	9.37526	11.5495	10.1724
XLOC_020076	Ppse_ynau_076425	-	scaffold10054:46403-59155	17.7292	19.3468	13.9614	13.0546	14.2075	25.3602	17.4931	15.146	11.1793	15.0882	19.791	18.3182
XLOC_020088	Ppse_ynau_011597	-	scaffold10059:24178-36123	84.1914	86.5812	83.4737	161.448	158.954	146.183	128.054	121.899	141.689	119.71	132.707	118.371
XLOC_020155	Ppse_ynau_105734	+	scaffold10079:2514-2673	16.1897	0	6.53802	4.76842	8.94749	8.7389	17.749	8.64426	17.754	19.1363	3.96142	11.6704
XLOC_020182	Ppse_ynau_063521	-	scaffold10080:60365-83589	64.4693	62.7623	67.8748	361.149	291.87	267.077	251.096	230.03	241.86	171.375	185.153	180.957
XLOC_020185	Ppse_ynau_063522	-	scaffold10080:85099-85342	125.581	137.55	131.946	539.765	409.566	445.34	383.212	351.829	391.327	286.518	305.495	278.944
XLOC_020205	-	+	scaffold10084:39336-41073	39.7212	36.0538	64.6039	88.4148	62.2133	29.0756	13.7124	33.3916	50.954	46.8076	44.433	18.0313
XLOC_020222	Ppse_ynau_106829	+	scaffold10089:20342-29325	5.38736	6.59629	6.32314	6.30213	18.1939	16.8624	4.23261	7.05206	4.64255	2.38028	2.6877	3.51911
XLOC_020224	Ppse_ynau_106838	+	scaffold10089:56669-58216	83.4765	90.3343	88.0759	20.0849	8.71792	6.71655	8.48568	9.78263	9.5088	25.1537	23.6861	22.0827
XLOC_020316	-	+	scaffold10106:25336-30247	13961.9	0	0	0	0	0	0	0	0	0	0	0
XLOC_020336	Ppse_ynau_083458	-	scaffold10108:146818-151607	332.898	360.338	355.827	481.641	340.991	328.711	413.36	417.062	421.785	390.609	395.567	370.003
XLOC_020349	-	+	scaffold10112:12025-20205	41.6279	40.8362	46.2906	58.6342	40.9481	41.7027	34.8005	34.6244	39.1442	34.7779	37.287	29.7847
XLOC_020398	Ppse_ynau_124520	-	scaffold10126:24006-51921	199.917	201.396	204.544	212.255	174.86	172.589	186.378	191.831	183.696	261.76	282.08	265.889
XLOC_020419	Ppse_ynau_049338	+	scaffold10133:13806-22162	325.05	316.515	313.024	309.096	298.58	275.078	305.45	311.634	298.726	264.797	260.923	255.414
XLOC_020438	Ppse_ynau_071652	+	scaffold10139:18973-21239	98.8574	153.837	88.6742	76.095	115.79	137.921	140.841	78.3028	170.395	99.0676	83.9481	55.6756
XLOC_020445	Ppse_ynau_071655	-	scaffold10139:43236-51567	33.2169	33.1838	34.2792	65.3257	52.4772	48.2382	58.2794	60.7839	67.5116	52.7363	54.3155	47.2464
XLOC_020453	Ppse_ynau_042084	+	scaffold10144:42666-53640	19.6734	15.7345	18.7706	36.6985	23.3398	20.2548	25.6092	24.071	23.8498	30.5782	35.9213	33.8874
XLOC_020459	Ppse_ynau_085234	+	scaffold10149:6990-14392	42.9378	40.1692	36.3645	33.5807	58.9666	50.4591	48.5435	50.3671	42.3495	48.5384	45.9174	57.2185
XLOC_020478	Ppse_ynau_099719	-	scaffold1015:96516-99918	39.1354	46.487	39.8908	73.7044	58.7512	69.5688	52.0838	65.8017	72.7316	28.0217	35.4494	35.7156
XLOC_020479	Ppse_ynau_099719	-	scaffold1015:96516-99918	131.433	134.847	132.334	229.743	203.941	192.374	168.177	168.823	178.084	94.4166	96.2508	89.2049
XLOC_020480	-	.	scaffold1015:11323-11534	5.81834	8.38573	12.9232	17.137	51.4495	29.836	39.867	51.2592	47.854	16.5055	31.3209	18.1747
XLOC_020481	-	.	scaffold1015:79854-80068	23.2877	15.9827	7.83706	16.331	9.19309	8.97878	6.07873	4.44077	1.52011	7.86461	6.7836	5.32921
XLOC_020487	Ppse_ynau_083669	-	scaffold10155:28285-29362	143.876	172.067	142.258	196.574	103.498	117.19	176.365	144.553	173.324	136.453	179.187	145.038
XLOC_020560	Ppse_ynau_057607	+	scaffold10169:4613-32255	250.834	276.763	279.593	332.56	250.122	273.348	249.487	336.949	278.588	269.487	303.83	256.114
XLOC_020562	Ppse_ynau_057609	+	scaffold10169:4613-32255	44.7898	89.1018	66.3774	50.2759	69.6243	81.7818	113.672	129.582	148.828	107.529	76.4413	65.8843
XLOC_020566	Ppse_ynau_057601	+	scaffold10169:83835-87137	988.356	1159.76	969.21	1156.33	864.724	1011.12	1244.31	1258.83	1094.37	1236.4	1228.7	1042.08
XLOC_020570	Ppse_ynau_057611	-	scaffold10169:33590-35822	108.985	121.531	116.711	136.14	89.8914	89.5318	112.917	101.81	101.528	107.387	127.041	110.844
XLOC_020572	Ppse_ynau_057600	-	scaffold10169:36640-82232	70.9888	73.6558	73.0681	62.6337	40.3688	39.3674	49.4372	49.0193	50.0023	70.4697	69.6334	69.0511
XLOC_020576	Ppse_ynau_057601	-	scaffold10169:83835-87137	4.05e-05	4.42e-05	17.2231	5.92e-05	5.35e-05	2.26e-05	3.49e-05	21.2151	7.07e-05	2.09e-05	4.22e-05	8.18e-05
XLOC_020580	Ppse_ynau_057605	-	scaffold10169:108303-108647	37.661	42.2956	43.2072	35.2941	26.0174	18.4806	16.4215	15.9955	14.0795	18.2108	18.8492	10.2833
XLOC_020607	Ppse_ynau_003570	+	scaffold10174:205874-212829	74.588	73.7894	72.8145	102.494	85.9822	83.4566	82.7163	87.8661	92.6342	68.5393	76.0994	65.6295
XLOC_020621	Ppse_ynau_003593	-	scaffold10174:75996-79334	36.5433	31.26	36.071	81.1976	49.4091	47.3748	29.4074	31.2962	31.8109	36.2609	39.4298	39.4019
XLOC_020673	-	-	scaffold10185:31822-37419	17.7276	15.2083	11.9318	13.0534	14.2879	9.96771	8.09791	1.97195	10.1252	22.7002	9.03691	7.09942
XLOC_020683	Ppse_ynau_076893	+	scaffold10188:36177-45600	37.6157	37.3321	36.5849	32.8094	43.9276	52.8279	56.6397	53.4178	49.2202	51.3218	51.1171	52.5745
XLOC_020712	-	.	scaffold10192:75945-76029	397.125	306.621	701.636	219.313	411.52	200.963	136.054	198.787	68.0463	117.351	0	59.6392
XLOC_020726	Ppse_ynau_137478	+	scaffold10197:16194-20055	65.9928	62.2445	67.5565	129.762	93.7267	101.243	80.8367	90.3043	100.822	65.8019	77.3552	73.3055
XLOC_020740	-	-	scaffold102:57625-62250	80.253	114.943	106.922	145.963	85.7851	154.145	148.853	110.929	160.321	237.71	81.7897	56.2579
XLOC_020776	Ppse_ynau_002163	-	scaffold10208:6712-10812	148.76	172.978	149.089	380.06	310.947	277.889	237.283	202.131	235.282	179.485	206.386	199.636
XLOC_020778	Ppse_ynau_002167	-	scaffold10208:73711-73924	3.3803	3.47992	1.13758	4.97806	4.67043	3.04103	7.72055	13.5365	3.08909	0	5.51411	8.12231
XLOC_020799	Ppse_ynau_099866	-	scaffold10214:175523-176078	71.9359	89.4891	71.4967	131.31	97.5364	91.1863	101.8	82.7321	88.4868	107.773	98.1378	83.1995
XLOC_020871	Ppse_ynau_056468	-	scaffold10226:18893-19094	13.766	9.92021	11.1185	16.2183	9.51001	11.146	11.3189	1.83755	11.3221	9.76288	25.2628	9.92328
XLOC_020917	Ppse_ynau_136712	+	scaffold10236:392-10337	5.87955	9.07923	4.94663	10.1017	5.4157	9.25653	2.68576	10.4643	12.0893	4.63309	14.3865	11.773
XLOC_020919	Ppse_ynau_136714	-	scaffold10236:15474-15797	17.5229	22.5492	21.3767	26.8807	21.1844	25.6169	34.0188	28.2633	23.0192	18.1231	29.4776	28.9471
XLOC_020935	-	.	scaffold10239:52317-52535	82.2825	87.9242	55.7318	53.6851	79.149	59.032	67.0847	57.0024	67.1036	66.4802	75.1821	62.567
XLOC_020936	Ppse_ynau_044263	+	scaffold1024:13247-19884	79.8195	82.179	84.3588	94.2407	98.6774	89.3604	100.206	110.222	102.643	102.284	105.218	100.825
XLOC_020939	Ppse_ynau_044264	-	scaffold1024:21259-21589	14.4662	17.1105	18.9554	33.089	14.0337	14.1219	9.70127	15.2015	13.9231	11.6419	18.075	9.61444
XLOC_020964	Ppse_ynau_095665	+	scaffold10246:7322-10475	10.9793	13.8533	9.88806	24.3655	14.3516	15.4083	13.9968	12.3694	14.018	13.5057	16.3857	14.9605
XLOC_020968	Ppse_ynau_095670	-	scaffold10246:25673-47279	119.756	129.448	120.755	500.59	419.137	401.184	367.652	360.995	363.596	327.055	339.356	339.709
XLOC_021052	Ppse_ynau_051823	+	scaffold10258:24279-25642	76.0563	94.9569	83.3211	142.986	125.207	126.655	88.7039	82.0825	113.129	107.113	114.828	75.8223
XLOC_021060	Ppse_ynau_051819	+	scaffold10258:105358-105982	20.8497	25.218	23.5984	33.8716	13.0473	15.7711	12.6846	11.1075	13.7135	14.3667	14.2984	17.1863
XLOC_021070	-	-	scaffold10261:11535-11866	8.36705	5.3007	6.49795	22.7481	6.22485	11.2909	8.82011	12.0278	5.29356	3.04304	12.5989	7.73257
XLOC_021080	Ppse_ynau_001353	+	scaffold10265:18963-22237	104.511	98.4985	98.1456	137.785	124.836	124.525	122.873	125.053	126.49	130.303	120.369	120.538
XLOC_021086	Ppse_ynau_001358	-	scaffold10265:49276-52388	33.6632	31.1612	32.889	64.581	52.2192	51.3427	39.348	43.9279	44.1394	36.9004	36.5039	37.0266
XLOC_021087	Ppse_ynau_001359	-	scaffold10265:59489-62950	64.0928	62.4257	59.2717	246.167	243.427	231.657	143.315	141.332	152.177	118.308	120.909	122.599
XLOC_021124	Ppse_ynau_020415	-	scaffold10275:31427-34570	26.4571	32.0965	30.4104	43.6453	30.6561	32.4357	31.5064	36.5594	37.3839	36.9552	37.6867	43.8564
XLOC_021154	Ppse_ynau_025374	-	scaffold10284:4238-4397	3.23794	6.66673	6.53802	0	13.4212	4.36945	17.749	4.32213	8.87701	15.309	3.96142	7.78025
XLOC_021162	Ppse_ynau_025382	-	scaffold10284:97042-101269	41.6997	48.2726	46.7375	61.1594	45.0024	42.9904	130.237	132.182	126.544	145.085	127.108	149.696
XLOC_021225	-	.	scaffold1030:87935-88112	32.5694	22.3528	15.3449	19.1856	24	8.79018	20.8287	46.3733	32.74	20.5318	23.908	41.7382
XLOC_021241	-	.	scaffold10301:82961-83184	10.6188	16.8945	10.7207	5.68655	25.3419	13.0269	19.8436	14.1744	23.819	17.1156	8.2673	10.4381
XLOC_021323	Ppse_ynau_005412	+	scaffold1032:86658-114384	100.285	94.3595	101.53	77.5257	85.1317	88.2327	75.9741	75.1938	72.2202	82.3726	86.0292	78.9967
XLOC_021330	Ppse_ynau_017225	+	scaffold10323:2883-23076	21.8578	19.139	16.1243	75.4688	47.5582	44.2125	82.8634	70.7047	91.2223	24.1609	39.5988	40.9217
XLOC_021394	Ppse_ynau_076480	+	scaffold10341:68088-75579	82.4294	101.098	88.6779	139.202	92.1858	107.988	105.326	106.376	108.621	91.6956	103.276	90.5817
XLOC_021400	Ppse_ynau_076481	-	scaffold10341:68088-75579	47.1686	41.4179	40.9248	42.5762	37.5502	31.9267	46.1238	40.5345	52.5021	52.594	47.6323	52.8577
XLOC_021425	Ppse_ynau_090134	+	scaffold10346:16056-31060	60.9557	65.1103	66.0111	76.7717	87.3995	86.7235	89.5574	92.6897	84.4998	67.6293	60.0419	62.5241
XLOC_021453	-	-	scaffold10352:33311-49249	28.9137	29.6001	34.9622	35.8763	43.66	32.4522	33.8852	35.608	23.9021	34.8172	31.6983	26.8842
XLOC_021526	Ppse_ynau_058956	+	scaffold10367:18808-21491	100.641	52.2766	116.032	90.2055	137.302	86.1215	116.515	79.4176	101.507	76.4473	72.4386	86.7636
XLOC_021561	Ppse_ynau_089235	+	scaffold10382:32192-48887	21.359	17.8596	21.0938	36.3416	22.8767	23.6921	23.2006	30.1172	25.1269	19.9351	23.0711	21.8456
XLOC_021573	Ppse_ynau_089237	-	scaffold10382:53309-59993	43.6959	44.7075	43.7089	45.2373	39.2911	32.5827	41.6361	41.9435	48.5432	46.5353	45.0896	45.4465
XLOC_021603	Ppse_ynau_025549	-	scaffold10388:18968-25182	55.8732	84.0675	71.5964	56.965	54.9293	59.4486	79.5132	64.5419	95.7373	105.414	76.2448	76.1636
XLOC_021610	Ppse_ynau_075152	+	scaffold10394:66845-74142	48.8993	48.6202	46.2014	33.5679	47.1035	44.0823	51.3865	48.9375	45.9339	50.5397	48.5883	52.9991
XLOC_021614	Ppse_ynau_075155	-	scaffold10394:91393-99311	62.9949	74.7536	56.3678	68.503	49.8135	57.4744	48.2733	44.8194	44.9098	49.047	54.4307	49.4092
XLOC_021648	Ppse_ynau_072948	-	scaffold10404:33147-43128	85.5216	79.6848	77.0931	78.3378	110.455	96.9754	114.023	114.694	114.431	99.5628	91.5635	100.491
XLOC_021662	-	.	scaffold10407:54502-54643	77.1517	58.2453	31.1568	98.4698	42.6391	34.7042	63.4369	116.717	112.809	115.512	81.805	74.1533
XLOC_021673	Ppse_ynau_090248	+	scaffold10410:72204-75635	56.8945	53.2345	54.6273	43.4203	24.4422	25.2715	26.8181	29.1498	29.6681	31.9397	37.0233	31.5302
XLOC_021694	-	+	scaffold10419:8137-18532	8.14592	7.18778	9.39899	23.9918	22.5092	21.256	11.1628	20.1931	20.7367	4.12637	4.56108	0
XLOC_021699	Ppse_ynau_022564	-	scaffold10419:23314-25738	13.6279	13.5664	11.9954	75.7179	63.9093	64.8119	82.1723	79.228	82.5945	35.563	37.1983	40.1213
XLOC_021714	Ppse_ynau_066641	+	scaffold10422:17016-17290	11.983	8.81157	12.098	12.6051	30.7479	9.24032	23.4593	20.5656	23.4659	40.4685	37.6985	20.5667
XLOC_021739	Ppse_ynau_000451	+	scaffold10429:58951-59905	64.7154	72.444	62.429	233.635	218.329	197.2	180.456	168.296	200.245	152.121	149.511	155.061
XLOC_021791	Ppse_ynau_012756	+	scaffold10444:176773-177945	56.9663	50.0439	62.1139	35.7942	53.5216	69.6985	48.9215	53.7356	40.6059	46.6851	52.9681	46.5395
XLOC_021815	Ppse_ynau_037288	+	scaffold10450:14695-33289	51.6268	55.0714	54.5594	50.7411	61.369	62.7557	58.054	62.8965	65.2014	52.7612	56.6316	54.6452
XLOC_021834	-	+	scaffold10454:23583-25419	13.0349	14.2545	16.3343	19.3056	28.721	35.5338	33.7001	20.5984	32.754	6.11128	7.45229	10.2907
XLOC_021841	-	.	scaffold10454:16801-16944	58.4135	15.0337	34.4015	64.5178	47.0795	39.4131	100.062	58.4795	60.054	11.5075	11.9109	11.6965
XLOC_021871	Ppse_ynau_013184	+	scaffold10459:28568-48302	108.502	122.763	118.347	331.842	394.471	332.507	274.061	300.159	315.168	224.092	280.621	243.541
XLOC_021872	-	+	scaffold10459:28568-48302	27.3038	24.7832	27.0822	60.7239	61.0942	71.1498	67.1351	65.4695	62.4406	53.4357	52.8971	55.5021
XLOC_021893	Ppse_ynau_115213	-	scaffold10465:68528-76386	63.1164	63.7502	63.6385	119.298	107.8	99.7425	101.822	96.3039	101.362	90.2529	87.6164	84.1046
XLOC_021895	Ppse_ynau_135574	+	scaffold10466:4961-23067	68.1381	69.7908	66.3685	108.266	90.3574	91.3572	74.86	79.9895	80.729	63.6983	65.2588	60.3016
XLOC_021898	Ppse_ynau_135575	-	scaffold10466:4961-23067	69.8709	82.0755	77.8063	55.094	37.3841	40.919	48.6338	42.608	45.2514	46.526	53.9839	49.3617
XLOC_021906	Ppse_ynau_037338	+	scaffold10469:63908-64097	30.8136	28.197	22.4678	27.7311	11.8261	25.4109	7.03778	9.14026	9.38636	8.0937	20.9436	6.17001
XLOC_021938	Ppse_ynau_125551	+	scaffold10474:195323-202736	6.55844	9.08577	8.4	49.3929	29.1848	37.4116	52.5629	59.6328	53.375	16.0309	23.6471	24.7289
XLOC_021949	Ppse_ynau_125551	-	scaffold10474:195323-202736	18.6025	19.0061	20.5436	41.7316	71.1685	61.4395	48.9324	47.6622	48.4525	37.5691	31.6942	32.591
XLOC_021950	Ppse_ynau_125552	-	scaffold10474:215092-230515	196.944	185.901	186.586	629.857	864.681	709.521	408.99	445.909	440.704	247.455	207.033	216.086
XLOC_021962	-	.	scaffold10477:28498-28663	16.8983	8.69815	5.68681	12.4428	38.9129	15.2023	15.4382	11.2783	11.5819	19.9738	10.337	16.9183
XLOC_021963	Ppse_ynau_048870	+	scaffold1048:20510-27469	194.191	182.497	162.984	403.297	508.528	458.224	179.922	192.176	188.693	132.864	180.224	123.221
XLOC_022017	-	.	scaffold10483:26706-26760	79091.8	71652	62283.5	116476	192330	108865	132232	95017.4	177805	56092	34835	68416.2
XLOC_022018	-	.	scaffold10483:29138-29291	33.7373	34.7316	15.1382	16.5613	46.6136	20.2342	35.9593	35.0263	46.2464	31.0158	9.17233	27.0218
XLOC_022031	Ppse_ynau_003174	+	scaffold10488:18257-26789	64.9292	65.9723	64.3955	54.8199	84.8182	86.6062	100.899	94.1163	91.6094	78.1998	68.8479	74.596
XLOC_022038	Ppse_ynau_004177	-	scaffold10491:60376-65653	14.0756	15.8297	12.9696	38.8009	26.9178	30.6151	41.8995	41.0893	44.879	23.2779	21.9878	21.5716
XLOC_022042	Ppse_ynau_023095	-	scaffold10494:2749-15627	23.7823	26.9336	21.7818	19.9744	34.7738	30.7205	41.833	34.2777	36.86	32.3809	27.9788	32.7387
XLOC_022044	Ppse_ynau_023098	-	scaffold10494:79571-84741	28.6874	27.7251	29.0907	59.7752	52.241	49.737	39.6948	41.0523	34.7281	43.8508	48.868	47.7137
XLOC_022054	-	.	scaffold10496:24617-24758	10.2869	15.8851	0	143.917	71.0651	62.4676	98.6796	41.1941	141.011	0	0	0
XLOC_022066	Ppse_ynau_051696	+	scaffold10499:12168-12864	27.6956	29.4978	27.8002	34.6744	28.0103	24.2338	34.0163	25.4629	26.2579	33.9627	40.1334	40.6577
XLOC_022125	Ppse_ynau_099788	-	scaffold10514:64343-86466	42.4301	40.684	44.0044	130.739	103.479	113.051	128.202	109.206	122.871	91.0656	91.2178	95.2229
XLOC_022180	Ppse_ynau_116090	-	scaffold10524:72865-96015	48.7794	46.1409	49.5505	39.3345	48.7891	47.3574	49.0578	50.7821	45.8601	40.3452	38.8896	39.6654
XLOC_022181	Ppse_ynau_116093	-	scaffold10524:97397-111807	41.0247	43.7233	48.8237	50.868	41.9248	36.8283	34.5582	35.2783	40.4556	37.865	35.9652	39.5506
XLOC_022182	Ppse_ynau_116094	-	scaffold10524:112855-115820	334.785	359.931	346.527	459.405	381.026	354.48	350.486	334.732	362.758	391.412	395.229	357.153
XLOC_022222	-	.	scaffold1054:103022-103200	10.6348	17.5172	12.8842	0	5.8775	0	29.1478	5.67832	11.6624	10.0563	0	10.2215
XLOC_022232	Ppse_ynau_130593	-	scaffold10547:44504-44789	50.7209	52.682	49.3788	40.0153	61.9451	48.2786	52.1307	70.7269	67.0441	89.3931	60.3918	70.7307
XLOC_022234	Ppse_ynau_115277	-	scaffold10548:16523-19988	47.2513	65.6864	72.5087	98.0644	46.7616	99.1041	73.3922	107.64	51.0344	128.528	68.3201	71.3988
XLOC_022246	Ppse_ynau_069317	-	scaffold10551:15943-33047	23.7732	29.104	24.1921	38.6279	28.7212	26.9805	25.7936	21.8546	25.3346	33.33	32.8304	31.2406
XLOC_022284	Ppse_ynau_128460	+	scaffold10563:8078-55379	198.668	199.334	196.238	282.028	341.828	334.284	307.67	304.657	310.814	185.517	176.476	175.093
XLOC_022288	Ppse_ynau_128450	+	scaffold10563:91935-108078	36.9652	41.2781	39.8323	85.3559	52.2036	58.0845	73.9067	69.1395	76.2979	58.4029	60.8462	59.1107
XLOC_022289	Ppse_ynau_128452	+	scaffold10563:91935-108078	94.2703	100.771	94.5907	77.5231	59.1427	54.2349	62.0797	62.1548	57.6398	74.2916	67.0922	70.565
XLOC_022308	Ppse_ynau_128449	-	scaffold10563:2622-2773	0	20.294	11.9413	0	5.44736	5.32037	10.8058	0	5.40445	4.66017	0	0
XLOC_022312	Ppse_ynau_128451	-	scaffold10563:91935-108078	60.7669	65.4205	59.105	81.2431	69.7385	71.0388	71.8237	64.3357	70.198	66.8511	77.3115	70.3025
XLOC_022323	-	.	scaffold10563:68260-68516	12.4146	14.6975	26.9475	4.57064	15.4375	20.9411	19.5648	19.0572	11.9124	20.5437	21.2639	18.6439
XLOC_022348	Ppse_ynau_107983	+	scaffold10572:32591-57455	43.828	40.5006	45.2803	70.3265	65.2048	67.28	52.7418	60.9581	71.8539	39.7139	31.1432	34.6796
XLOC_022426	Ppse_ynau_047365	-	scaffold1059:233994-267923	53.3173	50.232	52.8382	48.651	59.2004	57.9259	54.9266	57.2642	52.9243	50.9432	53.7362	52.3808
XLOC_022427	-	.	scaffold1059:6777-6876	112.708	139.236	68.2737	66.3927	62.2899	0	30.8909	90.2684	92.6988	53.2885	27.5783	0
XLOC_022428	-	.	scaffold1059:121603-121754	90.68	52.7644	75.6283	23.2246	70.8157	63.8444	48.6263	63.153	54.0445	97.8636	24.1177	61.5775
XLOC_022445	Ppse_ynau_106254	-	scaffold10590:33127-44989	65.5622	67.8448	64.6269	40.5005	64.7337	65.4777	35.5281	35.8653	33.9889	30.071	31.3549	29.7011
XLOC_022450	Ppse_ynau_106232	-	scaffold10590:159759-168814	235.686	161.754	198.289	115.696	325.638	212.031	753.625	157.301	323.073	325.011	288.347	283.158
XLOC_022453	Ppse_ynau_106234	-	scaffold10590:169067-172640	45.6801	47.3293	45.4829	48.5281	64.9534	62.1123	63.2406	71.3433	79.2387	59.7944	58.6404	63.9615
XLOC_022464	Ppse_ynau_053181	+	scaffold10592:5400-5817	12.5349	13.4737	10.9803	28.5041	20.6301	15.4228	16.6726	15.5018	12.1289	15.9058	19.8462	12.8451
XLOC_022466	-	.	scaffold10592:54305-54582	10.8042	16.684	15.866	49.1797	48.1761	28.4969	45.0911	39.9881	42.4111	50.502	44.4616	46.6115
XLOC_022483	Ppse_ynau_116931	-	scaffold10598:15702-15924	130.33	172.505	132.57	89.4725	104.252	91.243	185.318	154.349	161.191	130.885	119.888	137.744
XLOC_022514	Ppse_ynau_005551	-	scaffold10600:528-5953	17.5748	14.1109	13.7731	10.0993	19.3294	21.1597	22.9086	25.842	22.5916	10.3743	7.75882	10.18
XLOC_022518	Ppse_ynau_012277	+	scaffold10603:46712-46934	38.217	54.4754	53.4236	27.419	31.1403	15.8683	56.401	26.1608	47.0141	0	3.59663	1.1773
XLOC_022521	Ppse_ynau_008166	+	scaffold10604:11020-13109	38.6579	41.85	34.1435	48.3164	36.3306	34.9813	37.8924	37.2642	35.6799	51.0361	54.777	51.2357
XLOC_022597	Ppse_ynau_089905	+	scaffold10626:60540-70277	79.7444	77.1041	82.7591	149.04	234.849	223.836	128.989	155.767	123.287	97.5616	86.1296	80.5414
XLOC_022646	Ppse_ynau_133186	-	scaffold10638:170677-170896	56.4096	66.5188	61.0927	81.5622	90.6927	107.955	56.2205	79.4049	67.4837	56.9778	47.6821	51.7529
XLOC_022665	Ppse_ynau_088983	+	scaffold10646:21360-41105	264.337	298.513	296.307	246.589	223.358	290.454	223.245	277.449	273.507	229.721	192.939	203.676
XLOC_022675	Ppse_ynau_088986	-	scaffold10646:21360-41105	962.573	977.756	944.454	792.301	834.85	757.376	1077.35	1031.93	1018.86	685.066	696.544	681.614
XLOC_022731	Ppse_ynau_030033	+	scaffold10656:110876-114609	67.9928	68.094	68.4525	327.547	306.012	305.671	325.713	324.151	332.338	148.647	149.882	158.418
XLOC_022794	Ppse_ynau_001083	+	scaffold10666:24062-30543	49.8561	48.5534	45.355	38.5427	53.335	51.3996	59.8533	55.2165	51.3069	52.0864	54.441	56.3348
XLOC_022837	Ppse_ynau_118186	-	scaffold10676:11514-19995	91.2742	91.5229	94.1611	90.8866	102.247	124.249	129.181	125.909	124.209	141.763	119.54	128.345
XLOC_022909	Ppse_ynau_100977	-	scaffold1069:59294-61695	112.285	115.375	115.455	98.5939	80.3387	76.1783	105.448	100.669	108.445	86.5782	92.5426	87.4869
XLOC_022959	-	.	scaffold10690:270405-270636	16.3281	17.694	14.7495	24.0459	20.1852	15.0759	9.42143	16.0598	20.0262	10.1578	16.8222	20.6494
XLOC_022969	Ppse_ynau_005953	+	scaffold10693:24028-53072	168.517	162.64	154.184	283.068	247.385	191.873	180.417	175.737	162.421	270.77	180.399	158.171
XLOC_022970	Ppse_ynau_005954	+	scaffold10693:71137-83536	16.7658	16.8379	17.2946	35.7763	49.8089	46.1588	44.6044	44.1174	41.3866	49.7828	48.6033	49.2509
XLOC_022982	Ppse_ynau_100494	+	scaffold10697:17317-20137	14.3054	11.6027	10.8489	19.6555	19.0812	17.9488	18.2231	20.6153	15.2802	15.8933	23.0389	12.2737
XLOC_022996	-	.	scaffold107:3671-3887	17.1918	19.9107	11.9327	31.6472	22.2686	20.2995	22.087	15.7769	30.9305	25.4009	18.4039	20.6545
XLOC_023020	-	.	scaffold10703:286570-286778	39.1147	57.8844	54.2987	48.6025	126.664	103.917	61.9779	34.264	31.8355	52.0128	46.359	63.1471
XLOC_023046	-	+	scaffold10710:176327-187795	281.913	190.658	176.577	317.769	868.545	473.014	1291.68	1147.05	1136.63	471.032	379.932	891.944
XLOC_023047	-	+	scaffold10710:176327-187795	442.329	642.791	451.477	1209.7	2102.26	1197.04	5403.15	4966.24	3966.75	2600.98	1198.61	3686.24
XLOC_023048	Ppse_ynau_090436	+	scaffold10710:176327-187795	24.7589	20.2965	20.3675	25.3206	71.2677	64.0378	102.731	115.366	95.5321	82.9178	60.8625	56.4621
XLOC_023059	Ppse_ynau_090435	-	scaffold10710:176327-187795	5.21129	7.88035	7.46422	24.2112	37.6963	41.381	74.3316	71.441	70.7918	40.2684	41.5976	38.8742
XLOC_023063	-	+	scaffold10712:9808-11968	18.2225	23.1329	17.0984	10.863	20.7205	20.2326	20.5633	18.714	16.0738	19.3636	19.7335	6.37124
XLOC_023088	Ppse_ynau_059853	+	scaffold10715:56667-61350	43.2491	42.9846	39.6675	30.2954	42.9694	44.7238	31.6539	36.1167	36.281	29.2188	29.1096	30.1795
XLOC_023161	-	-	scaffold10728:155013-160760	31.3053	62.3372	80.1147	190.779	204.105	143.503	195.969	173.759	148.856	278.162	211.528	53.9977
XLOC_023162	Ppse_ynau_040316	-	scaffold10728:160837-161050	90.1412	69.5983	69.3921	152.66	98.079	127.723	166.764	136.869	126.653	145.17	129.582	128.603
XLOC_023275	Ppse_ynau_067401	+	scaffold1075:16534-33448	96.4176	110.512	95.2098	67.5315	116.005	84.5031	139.121	157.34	172.112	105.684	111.968	120.666
XLOC_023279	Ppse_ynau_067402	-	scaffold1075:16534-33448	50.6591	49.28	52.2992	30.5673	38.4786	43.1836	65.7984	69.5037	66.2954	53.3858	56.1326	52.4181
XLOC_023312	Ppse_ynau_117095	+	scaffold10763:17993-44733	34.5292	35.3084	33.7065	43.5393	54.0693	52.1603	39.6198	42.2432	39.7333	37.7976	37.6567	34.1215
XLOC_023313	Ppse_ynau_117094	+	scaffold10763:17993-44733	74.5202	83.6784	73.6466	109.645	98.0006	87.2656	89.8707	72.3324	88.5608	67.5084	74.2405	69.6244
XLOC_023340	Ppse_ynau_043153	+	scaffold10773:73100-76550	179.758	201.36	170.046	153.655	178.836	174.432	207.452	182.29	191.904	207.467	186.151	188.149
XLOC_023372	-	.	scaffold10781:5913-6087	18.4965	21.4218	9.33698	20.4294	28.7504	18.7201	12.6737	27.7761	31.6933	21.8629	16.972	22.2221
XLOC_023410	Ppse_ynau_015695	-	scaffold10786:231891-265209	22.9048	14.844	13.7137	6.52229	15.6027	7.81361	7.72537	15.737	8.21101	9.32536	13.5511	9.74751
XLOC_023463	Ppse_ynau_121628	-	scaffold10798:128799-137818	17.3112	21.5028	18.2964	21.2723	15.3414	16.4607	16.3678	14.085	19.7982	30.1026	19.6973	22.2709
XLOC_023464	Ppse_ynau_098787	+	scaffold10799:13797-13986	46.2203	29.9593	55.3053	118.487	96.974	129.365	107.913	109.683	89.1704	70.8199	69.1139	80.2101
XLOC_023465	-	.	scaffold10799:13529-13712	34.6121	17.8161	11.6481	84.9537	95.6446	101.199	39.5269	48.7684	63.2608	34.093	51.756	39.2735
XLOC_023523	Ppse_ynau_050012	+	scaffold10815:123102-126230	14.1458	16.6299	14.3872	39.4341	26.845	31.7014	27.4036	33.7244	31.0177	40.6129	38.2376	40.5418
XLOC_023529	Ppse_ynau_007252	+	scaffold10818:5056-5215	6.47588	3.33337	3.26901	0	13.4212	0	4.43725	8.64426	0	3.82725	11.8843	0
XLOC_023536	-	.	scaffold10820:34252-34338	132.131	272.051	133.399	0	182.561	59.435	60.3572	58.7914	60.3743	572.658	754.388	317.49
XLOC_023587	Ppse_ynau_085358	+	scaffold10832:3508-4939	503.433	506.51	492.027	352.038	284.387	287.132	1218.78	1203.54	1177.16	1535.37	1638.54	1661.25
XLOC_023588	Ppse_ynau_085365	+	scaffold10832:61521-64069	99.9694	100.542	94.5607	273.07	191.256	181.947	204.938	208.222	215.688	173.077	180.473	173.721
XLOC_023594	Ppse_ynau_085358	-	scaffold10832:3508-4939	73.6551	42.18	163.14	170.294	13.9048	26.9588	244.296	322.59	404.139	137.928	21.5777	185.355
XLOC_023703	Ppse_ynau_073699	+	scaffold10847:107940-113566	170.572	181.225	175.006	172.032	150.543	149.957	200.945	223.032	219.532	160.675	168.54	168.678
XLOC_023704	-	-	scaffold10847:2041-23464	47.8796	52.144	49.1772	44.2404	52.5629	55.3639	54.1072	49.2392	55.0715	31.7624	45.7704	39.3676
XLOC_023708	Ppse_ynau_073697	-	scaffold10847:78075-100559	37.9755	36.1176	38.1434	61.3344	29.6886	37.5693	48.4997	58.4592	61.3667	62.5923	63.4408	47.0199
XLOC_023754	Ppse_ynau_053118	+	scaffold10850:83639-86007	49.3781	48.5327	45.5543	99.2032	129.243	113.88	162.898	184.099	198.1	69.56	63.666	50.8856
XLOC_023795	Ppse_ynau_018488	-	scaffold10862:196045-197632	99.8345	107.804	106.841	96.6356	104.826	113.265	184.012	212.857	205.938	69.7422	75.4873	67.9883
XLOC_023822	Ppse_ynau_096273	-	scaffold10868:10015-18752	106.296	106.842	103.267	176.27	140.161	139.896	130.424	131.609	127.999	131.246	134.804	130.477
XLOC_023823	Ppse_ynau_096275	-	scaffold10868:19267-40023	53.1251	51.1653	54.59	81.1061	64.8962	61.3273	53.0263	51.9014	55.3843	62.0232	59.6829	58.7253
XLOC_023832	Ppse_ynau_095366	+	scaffold1087:367351-369586	569.73	638.551	578.289	996.906	854.89	696.489	829.027	623.527	854.454	658.94	876.909	791.206
XLOC_023895	-	-	scaffold10875:58934-66634	26.5628	32.0936	52.3366	36.1905	46.9696	28.6852	75.117	32.449	23.8021	28.464	41.9648	40.3897
XLOC_023896	-	-	scaffold10875:66713-67311	222.919	256.157	351.453	172.494	415.193	468.092	624.245	388.703	642.139	185.301	221.056	525.053
XLOC_023920	Ppse_ynau_089027	+	scaffold10884:12634-16596	11.9747	1.7967	7.17237	4.59545	0	0	0	0	0	0	0	0
XLOC_023984	Ppse_ynau_102854	-	scaffold10894:130677-135096	23.9028	23.9362	23.6425	59.7265	52.5185	48.9576	49.803	50.6117	50.5594	43.6912	43.8962	42.9359
XLOC_023986	Ppse_ynau_024051	+	scaffold10895:50728-51069	15.6396	24.8825	21.5313	23.8694	39.6812	33.384	22.991	31.1247	25.3363	29.2415	26.4398	26.3055
XLOC_023987	Ppse_ynau_024050	+	scaffold10895:51396-53205	94.0553	83.7425	88.9695	68.6323	106.538	91.4762	145.15	159.481	130.091	137.214	120.254	124.198
XLOC_024006	Ppse_ynau_091775	+	scaffold10898:497648-500079	9.52618	6.98828	6.70468	9.87579	10.2241	11.7059	17.3311	12.9384	15.0034	11.6314	29.0721	18.4092
XLOC_024046	Ppse_ynau_003302	+	scaffold10900:30010-30753	3.56711	7.34447	0	0	4.92855	4.81365	0	4.76152	9.77945	8.43266	4.36414	17.1424
XLOC_024047	-	+	scaffold10900:58978-76917	5.13949	6.20381	5.99454	12.1347	2.965	2.93734	2.25588	3.53773	2.75949	5.05879	6.03232	19.2705
XLOC_024048	Ppse_ynau_003303	-	scaffold10900:32646-42980	21.3069	22.3602	20.4081	12.8202	27.1549	26.7817	29.1338	27.5001	25.1845	21.9807	22.7987	23.8615
XLOC_024050	-	-	scaffold10900:58978-76917	17.3285	29.5202	17.9649	2.92065	11.9708	12.2711	8.96286	7.48364	10.4412	24.7028	19.44	7.06423
XLOC_024056	Ppse_ynau_121840	+	scaffold10901:56275-56529	8.90184	9.81877	5.77752	25.2825	23.7202	19.735	10.4563	16.975	17.4321	9.77041	19.4479	20.6258
XLOC_024057	Ppse_ynau_121836	-	scaffold10901:2210-25010	37.7569	41.6413	26.1005	46.823	52.5973	22.9291	57.9013	39.9579	43.2287	58.3756	31.9099	38.1047
XLOC_024066	Ppse_ynau_033890	-	scaffold10902:5380-24184	106.992	99.3583	95.6435	141.678	122.563	129.382	119.669	120.265	119.278	104.155	107.473	107.646
XLOC_024078	Ppse_ynau_104188	+	scaffold10906:77113-108974	48.4823	44.4922	46.3704	85.4452	57.7519	71.7354	60.6477	60.9476	56.3197	53.7336	57.3914	62.7157
XLOC_024088	-	.	scaffold10908:2399-2693	6.23139	1.71068	2.93589	15.9064	6.31377	14.015	5.12367	6.0998	10.8197	6.38345	3.04949	5.98922
XLOC_024132	Ppse_ynau_086684	-	scaffold10916:38195-43164	2053.65	2082.85	2162.05	5355.17	5282.36	5339.84	3899.44	3793.02	3915.67	3162.15	3372.29	3239.5
XLOC_024146	Ppse_ynau_021884	-	scaffold10917:110903-111062	12.9518	10.0001	0	23.8421	40.2637	26.2167	13.3118	30.2549	26.631	22.9635	23.7685	23.3408
XLOC_024150	-	.	scaffold10917:130236-130396	0	0	0	0	0	0	30.3328	12.6625	0	0	0	3.79896
XLOC_024159	Ppse_ynau_139250	-	scaffold10918:58090-63866	43.8535	37.1686	29.401	38.3027	38.9091	35.4669	40.2317	28.9247	37.0049	36.533	40.285	31.3167
XLOC_024195	-	+	scaffold10933:3521-6461	422.375	1.08e-06	33.357	6.71e-06	1.88e-06	4.15e-15	31.3348	0	0	0	0	0
XLOC_024197	Ppse_ynau_017367	+	scaffold10933:16153-23587	66.6394	61.9495	78.4792	123.148	95.4481	103.735	105.217	100.177	95.7584	95.5364	102.527	100.508
XLOC_024203	-	-	scaffold10933:6849-14276	212.392	221.135	226.597	282.905	222.255	230.096	188.586	198.546	202.478	186.264	199.4	198.214
XLOC_024204	Ppse_ynau_017367	-	scaffold10933:16153-23587	21.8427	41.1865	26.0406	122.324	62.6413	93.9124	86.956	78.4	86.8908	112.5	86.9026	92.9546
XLOC_024208	Ppse_ynau_037927	+	scaffold10935:27029-27633	30.7348	51.32	20.0527	1.09879	1.03089	0.503426	1.53371	0.497975	2.55691	0	0	1.7928
XLOC_024247	Ppse_ynau_125866	-	scaffold10945:19214-20919	104.38	105.671	105.184	74.9567	20.0381	22.6496	20.1318	25.5621	20.4124	13.4984	12.8785	14.1999
XLOC_024277	Ppse_ynau_081584	-	scaffold10959:19685-35548	15.9462	13.4458	5.89702	10.7523	29.251	27.5917	19.966	21.4411	20.0234	22.3718	25.7946	23.5379
XLOC_024298	Ppse_ynau_019977	-	scaffold10962:27374-31368	514.727	598.104	599.425	719.215	677.935	583.468	627.828	601.516	739.723	475.118	537.287	526.274
XLOC_024321	Ppse_ynau_105726	+	scaffold10967:58466-58622	13.9231	39.4168	35.1416	25.6301	4.80925	28.1828	23.8501	18.5851	4.77136	24.6856	21.2925	12.5456
XLOC_024326	-	.	scaffold10967:57900-58167	9.84296	18.0143	8.28117	12.0795	8.31091	8.11716	7.49374	8.75919	7.49586	10.3417	21.4085	15.7674
XLOC_024343	Ppse_ynau_050426	+	scaffold1097:80989-84916	39.2855	47.6509	44.685	42.596	28.2538	24.9868	36.1506	37.6616	37.131	29.9087	32.6622	30.1551
XLOC_024356	Ppse_ynau_132722	+	scaffold10970:38106-46029	253.912	246.423	256.177	459.651	389.831	363.784	415.015	396.134	423.943	375.176	378.957	374.819
XLOC_024359	Ppse_ynau_132721	-	scaffold10970:12213-37180	59.423	58.7916	58.6296	105.714	94.9817	96.0897	86.7495	88.1601	98.8847	72.0594	71.0434	75.633
XLOC_024364	-	+	scaffold10973:71032-74179	60.7236	64.4801	65.3764	148.184	99.9757	98.0023	154.098	154.664	160.79	86.1055	86.9765	88.7844
XLOC_024365	Ppse_ynau_077574	+	scaffold10973:76682-85622	105.076	90.0999	97.7271	152.079	97.0946	100.297	121.795	111.343	111.987	149.832	129.974	133.477
XLOC_024372	-	.	scaffold10973:69323-69585	0.578598	0	0	0.852084	0	0	13.4794	4.63402	15.8626	0	0.70788	0
XLOC_024385	Ppse_ynau_093881	+	scaffold10977:69735-69888	0	0	3.78455	0	5.17929	5.05854	0	0	5.13849	22.1542	9.17233	9.00726
XLOC_024402	Ppse_ynau_093885	-	scaffold10977:181800-189575	271.16	305.823	265.199	384.273	358.279	395.235	235.471	214.32	260.222	183.051	220.881	240.634
XLOC_024420	Ppse_ynau_078031	-	scaffold10982:41965-67588	50.5823	51.8338	49.6232	25.709	34.5619	38.861	48.0847	51.7593	48.6683	40.1115	37.7261	39.2396
XLOC_024423	Ppse_ynau_009672	+	scaffold10983:30609-31631	0	3.15334	3.09246	11.2772	0	6.2002	0	2.04435	4.19879	5.43082	1.87374	1.84002
XLOC_024473	Ppse_ynau_058755	-	scaffold10994:16401-17721	2.17129	0	0	0	0	5.86012	0	0	0	5.13294	13.2822	0
XLOC_024499	Ppse_ynau_085327	+	scaffold10996:39166-104392	28.6257	25.9877	28.5163	22.0567	30.4941	35.9382	41.2086	39.1706	34.869	30.8622	33.6042	31.1349
XLOC_024509	-	.	scaffold10996:240752-240891	59.8429	56.0059	87.8794	80.1171	82.6827	146.828	96.9189	65.3569	111.861	90.0256	93.1816	58.8244
XLOC_024514	Ppse_ynau_012502	+	scaffold11:27336-48169	100.19	99.1268	96.5195	122.061	97.1993	94.5127	112.014	103.714	114.972	99.658	104.217	98.5312
XLOC_024519	Ppse_ynau_012505	-	scaffold11:69980-79613	67.74	64.8727	66.5976	112.688	127.968	134.63	126.138	125.319	119.906	100.312	95.6452	96.8072
XLOC_024520	Ppse_ynau_012507	-	scaffold11:80604-115951	32.81	32.2865	31.2087	65.3867	55.8903	56.5602	55.7046	57.7428	61.628	47.9153	46.7599	43.8984
XLOC_024540	-	-	scaffold11003:1612-5070	54.9325	44.9085	40.6789	44.8406	53.7143	48.53	50.0447	52.4925	58.9392	65.9443	55.0136	60.0176
XLOC_024548	Ppse_ynau_012882	-	scaffold1101:19225-21499	15.5139	16.3797	16.7365	15.4051	25.616	28.4203	22.7053	23.0404	16.5327	25.2596	18.7824	20.0397
XLOC_024641	Ppse_ynau_036418	+	scaffold11033:23762-57453	60.6699	51.3583	65.3355	35.7387	68.9179	103.704	49.885	64.7877	44.3547	38.2464	59.3807	68.0307
XLOC_024702	Ppse_ynau_039939	-	scaffold11045:73727-75220	534.599	382.682	507.624	436.193	422.804	403.163	299.401	432.131	490.834	419.703	446.511	379.642
XLOC_024725	Ppse_ynau_094619	+	scaffold11058:41134-61937	27.6012	13.5024	21.4311	10.5848	19.4832	29.4085	18.5485	19.7813	18.6955	24.1777	14.8213	21.4469
XLOC_024726	Ppse_ynau_094624	+	scaffold11058:88854-91133	171.433	204.236	181.441	238.137	186.699	196.538	239.606	219.403	233.617	250.316	287.628	257.397
XLOC_024738	-	-	scaffold11058:38222-38720	7.69159	23.7548	5.82404	16.9907	15.9408	0	5.27025	7.70028	5.27174	4.54573	9.41018	2.31021
XLOC_024740	Ppse_ynau_094621	-	scaffold11058:41134-61937	206.13	193.178	198.335	385.287	395.095	407.121	262.523	308.477	262.068	233.924	211.913	220.246
XLOC_024742	Ppse_ynau_094620	-	scaffold11058:41134-61937	103.155	106.623	106.809	201.966	180.868	171.023	172.904	168.525	186.739	142.763	143.79	144.202
XLOC_024781	Ppse_ynau_054525	+	scaffold11067:16104-21815	53.0567	56.4034	53.6682	115.151	102.99	109.153	117.699	114.937	118.991	92.9954	99.9229	94.2245
XLOC_024832	Ppse_ynau_125172	+	scaffold11084:5554-5734	59.2164	52.553	57.723	490.159	189.026	179.108	145.51	220.779	235.121	193.086	137.401	166.82
XLOC_024834	-	.	scaffold11085:2443-2523	577.765	330.44	259.248	378.159	443.487	433.148	351.896	1113.99	351.995	531.159	549.78	385.633
XLOC_024863	Ppse_ynau_101846	-	scaffold11093:38425-42560	49.1108	50.9063	39.854	62.4722	25.9469	39.6247	67.7801	81.4686	50.037	159.121	151.519	169.777
XLOC_024919	Ppse_ynau_025429	-	scaffold1110:7675-14596	6.45728	13.1416	13.0077	11.9155	15.6142	8.65316	17.7408	23.6581	41.832	9.57584	15.7993	7.75497
XLOC_024960	Ppse_ynau_005633	-	scaffold11107:137905-141381	4.00234	0	12.1222	0	0	0	0	0	0	7.09615	0	0
XLOC_024982	-	.	scaffold11112:137681-137827	188.58	157.159	163.191	204.981	297.776	230.243	258.428	227.75	221.573	191.059	175.783	210.38
XLOC_025005	Ppse_ynau_091021	-	scaffold11122:98321-107604	26.514	26.5533	24.588	70.0076	56.7268	54.2137	63.6678	62.556	73.6207	54.206	51.2294	50.8927
XLOC_025040	-	.	scaffold11135:5185-5351	38.5479	39.6839	38.9177	93.2622	60.8688	40.8717	26.4129	51.4552	67.938	26.0364	37.055	39.6962
XLOC_025041	-	.	scaffold11135:30287-30400	113.804	104.14	204.259	316.568	87.3545	341.272	190.612	270.061	242.666	164.408	170.172	243.068
XLOC_025077	-	.	scaffold11139:381604-381676	1298.7	1215.43	953.57	2781.9	652.496	1115.25	970.76	2521.53	1456.55	1535.06	577.774	992.907
XLOC_025177	Ppse_ynau_069767	-	scaffold11165:35227-38854	1605.61	1766.87	1614.29	2888.43	2443.59	2232.27	1946.9	1851.37	2128.71	2160.66	2189.83	2051
XLOC_025202	Ppse_ynau_023252	+	scaffold11177:27956-49699	114.642	119.323	117.005	135.398	124.802	123.855	140.008	136.514	143.599	174.196	178.61	177.93
XLOC_025205	Ppse_ynau_023253	-	scaffold11177:27956-49699	75.0822	76.4287	75.115	105.206	81.3163	83.3332	107.395	110.473	106.016	88.9391	87.0962	94.9446
XLOC_025207	Ppse_ynau_135922	-	scaffold11178:35404-38110	11.0737	18.4106	15.9709	13.0654	13.5774	3.82395	3.71724	2.53798	5.45615	11.3837	6.60811	8.76781
XLOC_025233	Ppse_ynau_113925	+	scaffold11182:47055-66446	42.9228	38.0196	39.3814	50.825	53.1069	46.064	66.3548	67.0807	64.0356	71.9578	60.7044	63.2179
XLOC_025259	Ppse_ynau_016072	+	scaffold11187:171918-173670	17.397	17.0569	20.5749	47.0922	36.3987	35.3265	34.9665	32.0688	37.2475	24.676	32.2304	25.2804
XLOC_025299	Ppse_ynau_027867	-	scaffold1119:81514-81748	16.4806	14.4213	10.8151	21.8434	15.9394	11.1199	12.4217	20.899	15.8139	20.4541	16.1304	10.89
XLOC_025300	-	-	scaffold1119:102841-106847	2319.85	0	0	0	0	0	0	0	0	4387.31	3973.48	5016.81
XLOC_025305	Ppse_ynau_018148	-	scaffold11192:24947-30571	107.761	126.59	111.645	111.907	79.8442	81.2457	93.1726	95.668	89.6956	118.735	103.035	123.299
XLOC_025308	Ppse_ynau_046276	-	scaffold11195:158157-163194	261.282	246.58	260.49	214.21	173.401	160.886	164.621	177	183.01	188.255	200.421	211.419
XLOC_025312	Ppse_ynau_069878	+	scaffold11196:113905-118225	74.6763	85.0606	82.8126	119.615	104.013	84.5811	106.441	102.23	109.574	90.6939	93.0334	86.0952
XLOC_025317	Ppse_ynau_069880	-	scaffold11196:123822-134946	16.3455	12.3852	17.0021	9.9977	20.9538	20.0454	6.73802	11.666	11.4232	11.81	13.478	8.37408
XLOC_025318	-	.	scaffold11196:39136-39249	252.897	247.332	127.662	130.352	157.238	136.509	277.254	202.546	138.666	269.032	278.463	212.685
XLOC_025319	-	.	scaffold11196:39323-39453	78.0905	73.0836	93.1743	41.8187	29.4259	28.7399	38.9144	132.667	68.1195	117.477	69.4829	127.936
XLOC_025339	Ppse_ynau_120848	-	scaffold11198:273337-277792	33.1187	38.6306	35.795	46.5956	29.7842	29.449	30.3922	28.8143	29.509	26.1092	28.9781	25.1882
XLOC_025433	Ppse_ynau_086618	-	scaffold1122:3784-6279	145.057	156.615	148.458	216.07	160.664	159.733	167.854	164.094	186.021	139.731	140.971	137.034
XLOC_025447	Ppse_ynau_029437	+	scaffold11222:76309-79367	144.575	149.741	149.887	207.486	229.526	217.934	174.624	193.011	194.646	170.96	167.991	165.016
XLOC_025449	Ppse_ynau_029425	+	scaffold11222:121745-121979	0	0	0	14.5623	2.27706	1.11199	0	0	0	0	0	0
XLOC_025454	Ppse_ynau_029440	-	scaffold11222:110923-114533	67.1527	67.4858	69.894	118.281	144.893	140.607	143.363	147.642	139.532	108.147	106.545	99.834
XLOC_025511	Ppse_ynau_131965	-	scaffold1123:77128-79470	1294.71	1394.84	1347.17	963.208	801.128	780.775	871.275	888.284	855.981	1329.24	1341.83	1268.71
XLOC_025524	Ppse_ynau_133996	+	scaffold11235:969-12039	33.7878	39.4808	37.4436	102.868	108.781	106.574	90.0814	76.7673	85.4412	61.0787	73.1656	62.7736
XLOC_025527	Ppse_ynau_133997	-	scaffold11235:969-12039	16.3327	17.8318	17.7044	20.9778	18.7443	17.559	12.5662	21.0241	18.6076	24.1296	19.6527	30.6015
XLOC_025584	Ppse_ynau_035441	-	scaffold11245:21788-37707	30.8788	33.4074	28.2222	47.2809	33.2821	41.9982	46.0715	40.1309	40.0444	42.8002	44.251	48.0242
XLOC_025639	Ppse_ynau_031885	-	scaffold1125:179730-180186	8.10286	10.2667	9.43917	17.6698	26.2662	29.0183	1.70832	1.872	2.56321	2.02603	3.43155	2.24653
XLOC_025670	Ppse_ynau_081626	+	scaffold11262:70631-81341	68.9397	74.5001	69.1886	451.494	381.413	361.27	283.175	313.533	301.415	285.127	277.173	270.645
XLOC_025705	Ppse_ynau_132901	-	scaffold1127:15515-17228	64.5216	54.7098	60.2687	76.2592	65.8144	65.2664	43.3881	50.616	43.4519	54.1934	56.7047	57.4023
XLOC_025719	Ppse_ynau_124386	-	scaffold11270:28650-50209	231.546	262.292	230.154	279.839	239.583	221.097	244.28	215.692	226.876	230.458	258.69	220.521
XLOC_025722	Ppse_ynau_124394	-	scaffold11270:138682-139366	68.7202	77.1462	70.2055	79.7569	84.4361	83.9028	76.3479	66.3954	67.7345	49.4133	55.9499	52.1909
XLOC_025726	Ppse_ynau_132907	+	scaffold11274:31469-31646	10.8565	20.1176	8.76851	9.59279	5.99999	8.79018	2.97553	8.69499	2.97637	5.13294	13.2822	10.4345
XLOC_025727	Ppse_ynau_132908	-	scaffold11274:32481-33648	527.481	697.342	752.326	547.914	440.632	466.435	1141.29	1158.04	1062.59	695.058	728.512	798.924
XLOC_025743	Ppse_ynau_091195	-	scaffold11278:65657-67403	59.3615	31.121	36.6032	22.3422	52.0303	54.1064	60.5525	38.885	54.5244	77.6172	73.9774	62.5683
XLOC_025744	Ppse_ynau_042311	+	scaffold1128:3115-7932	17.5292	19.2269	18.0794	30.6018	20.5571	20.6934	21.7024	20.3136	23.5339	18.6064	18.3302	15.3941
XLOC_025817	Ppse_ynau_017434	-	scaffold11291:37840-42858	34.0852	36.0797	35.4277	44.5593	33.28	38.6543	47.9182	37.4722	39.3432	39.8289	44.3729	41.6022
XLOC_025819	Ppse_ynau_017427	-	scaffold11291:109515-113598	30.2197	37.7838	24.4239	20.5656	20.5382	18.1667	26.9984	27.1774	29.373	21.2079	29.3071	18.4939
XLOC_025839	Ppse_ynau_073105	+	scaffold11297:53052-77932	65.3553	76.9522	94.409	149.534	118.574	111.649	117.267	117.769	138.392	60.1	76.9606	66.3824
XLOC_025842	Ppse_ynau_073104	-	scaffold11297:53052-77932	66.6569	72.1924	69.4014	123.213	133.629	146.006	116.467	110.821	118.941	74.1798	71.8231	69.0752
XLOC_025843	Ppse_ynau_073107	-	scaffold11297:80575-98837	117.098	123.488	118.6	234.108	181.085	174.075	169.561	162.606	170.454	166.92	169.397	171.619
XLOC_025864	Ppse_ynau_051566	+	scaffold113:525456-529191	82.4464	82.6445	77.3566	213.918	167.856	162.989	169.946	164.65	171.351	196.813	204.774	187.575
XLOC_025866	Ppse_ynau_051569	+	scaffold113:545579-551715	71.1946	92.0737	75.1903	82.7869	55.5494	59.6001	61.5429	62.5963	54.6907	92.6381	94.7	97.961
XLOC_025877	Ppse_ynau_051564	-	scaffold113:507740-509226	114.375	109.751	113.299	655.271	525.042	484.283	439.772	427.621	522.185	390.856	379.148	394.244
XLOC_025878	Ppse_ynau_051568	-	scaffold113:535358-541948	79.8729	80.9083	85.5166	138.926	113.308	110.228	100.685	102.882	105.35	110.012	109.822	110.608
XLOC_025881	-	.	scaffold113:435117-435197	256.784	594.792	648.121	0	975.672	346.519	879.739	85.6915	439.994	379.4	0	154.253
XLOC_025891	Ppse_ynau_097422	+	scaffold11300:332258-339663	9.65147	14.9039	24.3602	46.1936	16.6688	9.76815	42.9855	25.7663	19.8451	34.2241	14.76	49.2807
XLOC_025909	Ppse_ynau_097421	-	scaffold11300:331850-332057	306.978	303.23	294.866	503.325	336.565	345.49	347.444	356.679	427.614	355.503	363.404	291.165
XLOC_025949	Ppse_ynau_015289	+	scaffold1131:13004-16584	258.168	248.301	297.24	953.911	820.583	825.957	921.719	1003.6	871.632	538.887	611.016	695.132
XLOC_026017	Ppse_ynau_138046	+	scaffold11322:50168-67411	126.962	132.068	126.978	185.701	142.156	155.915	199.121	198.854	179.755	172.515	197.325	188.965
XLOC_026018	Ppse_ynau_138047	+	scaffold11322:75425-76385	16.3169	11.662	9.30909	13.2768	11.7066	22.3564	29.3998	16.8017	15.1743	10.0539	12.3515	11.6253
XLOC_026105	Ppse_ynau_118813	-	scaffold11348:19203-36192	94.9441	87.4231	91.3953	133.924	121.596	112.681	102.454	105.385	116.575	109.979	111.925	110.034
XLOC_026170	Ppse_ynau_008813	+	scaffold11356:66183-75756	63.5177	85.6349	70.5493	67.8811	43.8491	70.4407	75.044	43.1828	112.275	119.096	92.5406	83.4996
XLOC_026204	Ppse_ynau_042250	-	scaffold11366:39451-44981	31.1728	28.2434	29.2923	220.507	158.237	133.187	125.302	107.586	115.16	72.1115	73.0753	72.9964
XLOC_026257	-	.	scaffold11378:155440-155544	162.811	148.986	237.428	159.844	349.922	390.588	371.858	241.474	173.583	128.295	132.793	217.338
XLOC_026278	Ppse_ynau_001640	+	scaffold11381:1405-15551	66.0553	66.5092	69.8684	85.4739	85.9104	90.789	96.7302	83.8016	84.4753	63.7239	62.7841	59.7046
XLOC_026279	Ppse_ynau_001639	+	scaffold11381:1405-15551	277.272	279.972	270.409	642.385	400.743	412.001	517.501	500.675	500.685	433.815	427.295	401.907
XLOC_026385	Ppse_ynau_124179	+	scaffold11402:60733-62843	238.346	256.511	250.934	281.563	205.634	204.526	220.482	227.97	240.112	207.532	220.419	206.051
XLOC_026389	Ppse_ynau_124172	-	scaffold11402:22117-26682	21.2244	22.0783	21.652	39.0978	28.4053	27.7431	24.3226	22.0134	25.1404	34.0907	36.1905	34.9173
XLOC_026407	Ppse_ynau_034487	+	scaffold1141:32708-54532	95.1169	99.8207	95.3103	152.37	110.109	105.938	127.966	96.3953	127.924	95.1933	91.6684	82.7322
XLOC_026418	Ppse_ynau_034485	+	scaffold1141:264449-277758	36.1822	41.5174	46.923	57.7474	44.2885	41.7064	41.383	40.4281	36.1319	49.4766	45.181	40.8316
XLOC_026429	Ppse_ynau_034489	-	scaffold1141:264449-277758	18.9345	25.0618	29.3569	49.7933	30.8327	37.4142	27.8011	37.9117	20.3932	22.3806	34.7478	31.6851
XLOC_026431	Ppse_ynau_034491	-	scaffold1141:344613-367176	6.25373	6.71059	4.60522	26.562	10.3902	9.68004	7.28012	6.02348	7.79294	3.46107	2.56095	2.94267
XLOC_026435	Ppse_ynau_052031	+	scaffold11410:56670-61040	88.4232	101.228	95.7934	202.173	167.23	143.179	177.215	168.007	188.795	114.391	139.292	123.26
XLOC_026437	Ppse_ynau_052033	+	scaffold11410:62011-73046	7.01102	27.0655	18.7827	68.3288	23.044	27.6103	29.3075	19.836	30.726	24.2583	20.9258	35.8052
XLOC_026472	Ppse_ynau_078269	+	scaffold11418:7496-8141	48.3511	59.6763	50.2534	38.9465	23.0065	23.4314	15.0092	11.4106	16.9664	19.7871	19.2824	17.1168
XLOC_026507	-	.	scaffold1142:104598-104798	1.40085	0	2.82859	0	0	3.78077	3.83944	1.86991	3.84052	0	10.2831	6.73205
XLOC_026536	Ppse_ynau_137534	+	scaffold11425:69801-74593	94.2466	97.2677	95.963	169.382	150.874	154.316	141.993	134.677	146.929	126.052	142.626	136.052
XLOC_026537	Ppse_ynau_137536	+	scaffold11425:97356-99691	72.1048	77.0521	55.8303	6.29988	5.75339	7.17718	2.83835	2.49392	3.08448	3.31473	3.3903	3.02471
XLOC_026539	Ppse_ynau_137524	+	scaffold11425:111282-123329	83.4879	77.3979	81.1133	135.648	117.04	117.907	118.124	116.803	121.169	104.627	102.565	103.235
XLOC_026544	Ppse_ynau_137531	-	scaffold11425:36157-39255	23.4988	24.2717	20.6503	42.079	31.173	38.2422	40.9754	42.3091	37.1344	44.0165	48.4249	43.8955
XLOC_026545	Ppse_ynau_137535	-	scaffold11425:75341-79657	161.744	171.58	168.619	61.0353	92.8442	90.6563	30.5291	32.6278	32.8318	25.4931	26.9255	25.5784
XLOC_026546	Ppse_ynau_137526	-	scaffold11425:111282-123329	29.5317	34.2434	31.6399	34.7159	51.3115	41.1379	56.6198	61.1206	69.6349	38.9691	48.5366	41.2824
XLOC_026590	Ppse_ynau_127213	-	scaffold11433:11012-42301	894.11	1007.21	959.483	1190.89	1385.79	1142.89	1273.77	1270.2	1405.93	1168.58	1251.35	1143.81
XLOC_026620	-	.	scaffold11442:14518-14615	148.435	127.341	0	109.298	170.906	33.3843	135.609	0	101.736	87.7251	121.067	59.4442
XLOC_026652	Ppse_ynau_016174	+	scaffold11452:58538-63982	58.2565	84.3541	48.8156	45.0148	49.1759	70.5639	16.6808	24.161	69.268	84.5594	83.7157	17.8278
XLOC_026675	Ppse_ynau_014390	-	scaffold11459:29968-45862	52.8005	48.445	48.9981	58.8341	75.824	75.6563	46.7317	50.1422	44.2951	52.9825	50.7451	47.6995
XLOC_026676	-	.	scaffold11459:73134-73330	19.553	17.0324	18.2221	26.58	29.0937	14.2077	20.6117	24.0924	14.4323	17.7782	25.762	34.3335
XLOC_026719	Ppse_ynau_019503	-	scaffold11464:2120-2426	17.9069	16.1303	19.9619	6.04333	20.1023	18.1233	16.8709	13.4453	15.3415	13.6697	11.4104	17.928
XLOC_026730	-	.	scaffold11466:20777-20962	0	0	0	2.72262	0	0	2.53353	2.4678	12.6712	6.55572	6.78554	15.548
XLOC_026846	Ppse_ynau_045225	+	scaffold11487:9483-21578	70.7322	79.5902	66.284	133.351	111.091	112.947	104.446	109.291	115.036	130.841	137.845	113.444
XLOC_026850	Ppse_ynau_049491	+	scaffold11488:62830-62988	56.3769	88.7645	80.3545	83.0245	64.1479	76.0779	72.7139	75.2541	90.918	82.317	77.0882	87.6536
XLOC_026856	Ppse_ynau_099331	-	scaffold11491:6817-11819	1.29e-05	2.23211	3.18154	7.38e-06	26.6571	3.63281	0.00060567	5.42e-06	1.95e-05	0.0702536	3.71296	0.000314186
XLOC_026934	Ppse_ynau_050675	+	scaffold11507:310416-317635	181.763	189.046	169.838	293.28	159.865	191.208	208.438	220.081	274.195	234.325	233.541	219.683
XLOC_026935	Ppse_ynau_050678	+	scaffold11507:337227-357129	55.7226	54.4815	56.4506	37.5157	54.39	60.5894	84.7574	75.9285	73.207	53.784	56.7534	60.2657
XLOC_026938	Ppse_ynau_050682	-	scaffold11507:49801-51074	59.144	78.2833	79.6153	70.5092	85.6084	60.8092	111.927	116.542	104.237	116.514	65.4677	111.661
XLOC_026940	Ppse_ynau_050686	-	scaffold11507:101198-114835	498.049	580.636	557.323	661.11	386.395	431.158	561.87	572.616	562.33	543.166	618.426	597.748
XLOC_026947	Ppse_ynau_050665	-	scaffold11507:219467-222435	240.255	250.848	248.144	187.973	211.34	208.59	146.058	147.28	156.221	88.94	109.889	103.21
XLOC_026956	-	.	scaffold11507:320677-320935	12.1233	6.2403	9.79171	11.6049	0.837517	2.45398	4.15342	1.61827	13.2947	6.4484	2.22482	7.2826
XLOC_027020	Ppse_ynau_006584	-	scaffold11521:4337-6981	329.586	370.3	337.563	855.518	630.146	608.313	732.278	722.032	738.595	500.131	539.337	500.197
XLOC_027047	Ppse_ynau_104104	+	scaffold1153:166646-171429	25.6644	24.4525	22.1243	39.7446	25.5025	23.1217	29.6278	31.6076	29.6361	26.9455	31.4888	29.5969
XLOC_027049	Ppse_ynau_104107	+	scaffold1153:196794-227095	36.1068	37.2161	36.032	64.9143	50.9192	50.0582	65.7633	68.3375	70.5989	48.6751	50.5964	49.2373
XLOC_027053	Ppse_ynau_104116	+	scaffold1153:249309-267270	145.323	150.442	158.48	261.709	191.701	202.733	155.087	163.224	165.881	220.915	214.726	213.601
XLOC_027059	Ppse_ynau_104124	-	scaffold1153:73045-113001	49.371	54.1644	58.5615	91.2784	81.3784	88.1343	80.9933	82.1193	84.834	96.0132	97.5313	110.99
XLOC_027067	Ppse_ynau_104113	-	scaffold1153:230250-234031	42.5491	47.3885	44.3931	43.683	30.7176	30.7848	28.0806	24.059	28.2874	41.7165	45.8066	43.169
XLOC_027070	Ppse_ynau_097306	+	scaffold11533:9957-11390	176.791	176.234	175.062	308.19	299.639	299.019	89.1733	94.3378	93.1858	79.4613	81.7688	79.3429
XLOC_027086	Ppse_ynau_010203	+	scaffold11538:52260-60403	74.989	73.1126	76.2088	149.248	148.933	128.142	119.171	117.881	124.631	107.485	109.682	107.875
XLOC_027128	Ppse_ynau_070556	+	scaffold11540:43135-59597	57.6913	75.226	58.8172	88.0301	80.3447	75.5124	72.0605	64.4016	81.2894	70.5782	68.6098	68.5377
XLOC_027130	Ppse_ynau_070559	+	scaffold11540:68011-70894	414.98	475.65	411.185	554.311	693.197	604.383	738.913	752.945	778.37	970.186	1073.33	992.426
XLOC_027138	Ppse_ynau_126475	+	scaffold11541:37397-38033	38.2884	46.5835	21.085	20.5041	14.4277	23.4856	23.8501	4.64626	14.3141	8.22854	12.7755	33.4549
XLOC_027151	Ppse_ynau_119782	+	scaffold11547:15045-20320	44.8243	58.3403	46.2512	59.9769	54.4823	35.3781	47.138	49.7999	55.615	33.4155	31.2618	42.3278
XLOC_027162	Ppse_ynau_044246	-	scaffold11548:78067-84304	183.348	178.406	153.688	137.883	157.439	145.371	257.524	206.566	230.921	206.856	220.84	208.22
XLOC_027168	Ppse_ynau_014904	-	scaffold11549:59067-88556	391.293	407.524	404.234	1194.35	1166.37	1126.07	1166.28	1251.06	1201.08	904.48	864.276	872.437
XLOC_027192	-	.	scaffold11551:18427-18884	8.07084	7.66956	12.2224	12.5714	1.93001	1.46613	20.8443	16.5743	20.4246	4.03605	3.60787	5.03471
XLOC_027194	Ppse_ynau_101418	+	scaffold11552:12145-17735	44.4302	47.1506	44.9682	92.157	68.1927	63.679	89.1834	87.974	90.5499	83.543	92.3811	81.7584
XLOC_027203	Ppse_ynau_132728	-	scaffold11555:3595-5131	62.9262	62.4275	54.2915	170.499	251.527	249.31	317.093	313.464	329.69	110.754	105.623	109.902
XLOC_027207	-	.	scaffold11555:36850-37006	13.9231	17.9167	31.6275	30.7561	19.237	32.8799	9.54003	27.8776	0	41.1427	4.2585	0
XLOC_027228	Ppse_ynau_085585	+	scaffold1156:21982-22471	34.8589	27.092	28.5164	32.2623	23.225	21.568	19.0704	30.3464	28.7081	23.126	20.2282	23.0093
XLOC_027229	Ppse_ynau_085584	-	scaffold1156:19747-20020	23.5632	20.5662	27.9265	11.3155	26.1867	29.0324	19.6553	22.5642	21.7673	21.1915	23.8145	28.9247
XLOC_027237	Ppse_ynau_043137	+	scaffold11562:7504-8431	15.4252	16.5508	14.6958	25.8357	9.90577	9.08848	12.2068	11.3826	12.2847	8.02491	11.4958	9.85335
XLOC_027272	Ppse_ynau_052494	-	scaffold11568:23937-25845	93.3322	71.7981	99.405	117.812	102.029	99.6507	87.1419	93.0954	122.314	69.1008	101.638	85.0225
XLOC_027276	Ppse_ynau_044410	+	scaffold1157:154890-178415	26.8211	23.7568	25.3498	13.5801	27.9721	29.9023	30.6359	28.2086	30.6717	26.2413	20.6787	23.6551
XLOC_027291	Ppse_ynau_138667	-	scaffold11570:14563-16666	35.6346	31.485	30.9617	64.7063	47.5254	51.617	74.8752	69.2851	73.9998	89.8476	84.5979	96.8167
XLOC_027316	Ppse_ynau_127854	-	scaffold11575:10483-14538	163.709	169.258	158.983	225.047	191.841	185.887	133.512	137.319	140.595	151.606	149.504	141.431
XLOC_027329	Ppse_ynau_046772	-	scaffold11577:20714-24154	580.041	594.564	586.98	2355.36	1997.41	1946.11	2045.12	2126.84	2021.46	1978.03	2041.19	1940.85
XLOC_027331	-	.	scaffold11577:12267-12469	13.5294	2.78562	4.09776	1.99243	1.86931	1.82573	3.70812	1.80596	1.85458	3.19835	1.65524	0
XLOC_027334	Ppse_ynau_010070	+	scaffold11580:57286-58257	7.49717	34.7316	15.1382	5.52043	10.3586	5.05854	0	5.00376	5.13849	26.585	4.58617	18.0145
XLOC_027343	Ppse_ynau_105629	-	scaffold11581:103948-104479	43.4712	45.865	41.8273	29.3567	72.8383	76.0018	21.5581	21.8002	21.8934	19.0202	19.8339	19.1884
XLOC_027351	Ppse_ynau_024090	-	scaffold11584:85966-86179	0	0	1.13758	1.65935	14.0113	3.04103	0	0	0	0	0	0
XLOC_027404	Ppse_ynau_018151	+	scaffold11601:18888-27733	60.9125	61.813	53.5016	92.8073	64.6866	63.9035	104.82	88.4011	92.4955	105.432	106.248	103.823
XLOC_027405	Ppse_ynau_083070	+	scaffold11602:14426-36694	150.75	153.375	151.637	199.748	102.73	111.353	169.352	168.324	152.127	182.777	193.015	182.442
XLOC_027409	Ppse_ynau_100883	+	scaffold11603:14795-22975	66.1216	66.5961	65.3313	84.1999	72.6294	72.1832	87.2953	90.2572	86.9391	62.5755	60.4055	64.0323
XLOC_027434	Ppse_ynau_016360	+	scaffold11608:248589-252239	35.4653	32.5948	28.5713	24.2276	26.3707	25.3342	36.6318	40.2451	29.9136	23.505	32.8816	27.3905
XLOC_027442	Ppse_ynau_016353	-	scaffold11608:194796-215103	79.5289	83.1646	80.9885	80.9581	74.026	69.5967	34.4214	35.1561	36.1721	106.099	106.213	106.92
XLOC_027443	Ppse_ynau_016355	-	scaffold11608:215764-219020	80.0327	85.9942	78.4478	166.704	121.499	108.572	101.089	98.029	99.1123	84.5254	96.4564	84.0409
XLOC_027444	Ppse_ynau_016356	-	scaffold11608:225347-226252	29.3589	29.4599	29.9868	92.782	54.8206	40.2952	115.828	111.409	118.175	46.4588	33.7757	40.5249
XLOC_027457	Ppse_ynau_030173	-	scaffold1161:81761-83471	29.3977	30.5273	34.0673	50.0695	24.3707	25.5273	26.9744	27.9807	31.187	31.1223	32.2133	28.5624
XLOC_027460	Ppse_ynau_030168	-	scaffold1161:127203-133153	49.2888	47.4962	48.9528	59.6122	48.299	48.9997	49.9697	49.6113	53.9962	53.4595	55.5167	58.8467
XLOC_027464	Ppse_ynau_044661	+	scaffold11612:8109-10758	41.9114	61.5389	39.7667	39.0645	38.4735	53.5593	70.0556	19.2947	26.923	49.5004	28.5518	66.1874
XLOC_027467	Ppse_ynau_140508	-	scaffold11613:19531-21139	5.40985	5.56928	7.50992	17.9256	4.67162	9.12543	20.3875	17.1505	16.6854	11.9896	10.7553	17.0612
XLOC_027479	Ppse_ynau_036739	-	scaffold11617:132705-134974	30.3114	30.0088	25.4801	21.9004	8.2943	10.735	24.3027	17.3841	5.05512	18.372	31.8679	38.1505
XLOC_027523	Ppse_ynau_084346	+	scaffold11622:175029-198992	60.3631	53.4456	47.2163	39.2608	68.2764	47.1024	73.071	64.5036	71.1711	59.4284	62.0817	78.0384
XLOC_027569	Ppse_ynau_112477	+	scaffold11631:24238-36909	58.3118	57.6016	62.4943	60.8048	49.9434	50.028	48.8267	49.3952	48.4259	62.5677	60.6271	58.6442
XLOC_027573	Ppse_ynau_112459	+	scaffold11631:81365-81536	0	0	0	0	0	0	84.4679	65.8212	77.7325	37.8851	51.2788	56.2802
XLOC_027583	Ppse_ynau_112481	-	scaffold11631:43299-63211	356.507	349.212	348.131	341.314	229.286	215.256	262.129	274.048	302.893	320.346	335.99	341.613
XLOC_027610	Ppse_ynau_019981	+	scaffold1164:5414-15471	33.8113	32.8174	29.3695	56.249	40.4675	47.5225	42.6176	42.3518	40.5288	48.3477	50.1348	47.2012
XLOC_027614	Ppse_ynau_019987	+	scaffold1164:45964-49382	121.076	126.7	127.219	194.558	168.614	163.659	121.923	123.455	122.935	141.305	138.158	134.723
XLOC_027675	Ppse_ynau_022544	-	scaffold11647:4902-5061	55.045	50.0005	52.3041	228.884	102.896	174.778	173.053	138.308	164.225	126.299	178.264	128.374
XLOC_027705	-	+	scaffold11651:66441-67464	164.383	130.175	280.856	18.6217	69.8836	51.1908	103.97	168.788	86.6664	149.462	232.053	182.301
XLOC_027823	Ppse_ynau_020199	-	scaffold11678:68204-82796	32.6825	20.1874	23.7572	34.654	32.5125	31.7546	30.4558	38.3908	37.6325	33.9951	30.3887	29.8418
XLOC_027864	-	.	scaffold11683:17482-17556	99.9098	102.854	302.605	882.805	276.083	134.824	136.916	666.818	136.954	354.281	122.234	1200.34
XLOC_027910	Ppse_ynau_095679	+	scaffold11691:31368-35468	25.5072	21.2788	30.6359	16.1912	32.8118	22.5515	24.7095	34.635	24.1136	34.3081	24.2119	23.2478
XLOC_027921	Ppse_ynau_060740	+	scaffold11699:10117-10654	26.0993	30.7069	26.3498	27.4541	46.3635	30.1884	32.36	36.4974	42.591	29.3804	33.4515	32.8494
XLOC_027934	-	.	scaffold117:63796-63926	63.8922	36.5418	35.8363	104.547	29.4259	38.3198	0	56.8573	48.6568	16.7824	60.7975	17.0581
XLOC_027979	Ppse_ynau_127685	+	scaffold11709:17372-33578	151.042	156.017	149.799	207.442	205.44	193.553	224.892	224.461	221.533	198.13	204.038	203.948
XLOC_028045	-	.	scaffold11726:66492-66582	211.19	398.592	142.144	311.013	194.529	142.495	192.942	281.904	96.4982	166.418	129.189	507.455
XLOC_028046	-	.	scaffold11726:66650-66909	11.9817	19.7356	12.7015	25.5853	35.5924	38.8049	38.586	30.3878	22.1727	45.3195	19.7894	29.5098
XLOC_028066	Ppse_ynau_106810	+	scaffold11732:28289-52088	121.749	136.285	127.368	193.5	192.556	171.257	188.387	190.183	184.86	171.371	183.585	171.947
XLOC_028069	Ppse_ynau_106813	-	scaffold11732:52885-53197	157.08	156.599	174.339	155.089	154.323	151.682	134.113	133.001	139.498	156.331	152.268	155.065
XLOC_028070	Ppse_ynau_106814	-	scaffold11732:60758-77665	930.329	946.539	847.048	1910.87	1735.19	1602.49	1320.57	1486.81	1533.56	1334.72	1337.58	1270.97
XLOC_028084	-	+	scaffold11738:37900-39257	6.79439	6.99463	17.1489	10.0059	9.38756	9.16871	65.1769	13.6041	79.1657	0	0	0
XLOC_028123	Ppse_ynau_032566	-	scaffold11755:10502-28765	26.8694	31.4999	29.6749	22.4598	37.665	38.8955	64.3405	61.5552	46.3243	46.4996	36.7923	41.1627
XLOC_028161	Ppse_ynau_071664	-	scaffold11761:45986-46316	14.2009	6.96161	20.4816	13.9421	21.4895	21.901	32.4346	24.3718	18.5393	13.5882	26.4745	11.3741
XLOC_028195	Ppse_ynau_098958	-	scaffold1177:31120-66328	66.8873	60.7648	65.6394	47.7442	72.5019	74.4335	57.642	68.059	62.8988	60.0897	32.4772	49.8983
XLOC_028203	Ppse_ynau_076723	+	scaffold11771:4987-6574	46.5053	51.0465	43.8422	53.0661	40.6379	40.7296	30.8101	27.3386	34.4073	41.6821	42.7665	43.8469
XLOC_028219	Ppse_ynau_057206	+	scaffold11776:11321-12752	22.3166	22.3238	26.5155	24.589	23.5137	33.8648	57.2894	55.862	59.9594	43.8715	39.4571	37.5796
XLOC_028220	Ppse_ynau_057212	+	scaffold11776:96925-128583	79.0804	80.9753	80.8753	195.379	113.81	129.886	155.942	148.236	152.57	131.101	123.692	125.43
XLOC_028252	-	.	scaffold11778:4249-4450	19.2724	14.1717	13.8981	6.08185	1.902	14.8613	11.3189	9.18773	9.4351	13.0172	13.4735	3.30776
XLOC_028266	Ppse_ynau_037195	-	scaffold11781:73897-74214	11.0713	21.1669	35.9277	53.5714	45.8904	37.3504	34.6789	63.3359	50.949	36.4546	54.1801	32.3031
XLOC_028277	Ppse_ynau_019370	-	scaffold11785:16510-21077	16.2551	9.60893	17.2639	11.5604	8.2335	14.0696	12.5551	9.58314	13.2982	31.3104	18.2192	18.8279
XLOC_028394	Ppse_ynau_105841	+	scaffold11814:119935-124362	88.7171	88.5323	93.6779	138.046	113.863	121.058	129.437	129.686	134.764	123.782	130.001	131.066
XLOC_028399	Ppse_ynau_105844	-	scaffold11814:166906-167731	32.1866	39.0591	37.1559	69.0051	51.3732	51.7969	46.5347	47.8597	46.9812	43.2019	47.1148	41.0248
XLOC_028400	Ppse_ynau_105845	-	scaffold11814:169992-177536	145.439	133.652	138.258	263.956	197.425	204.77	216.177	220.604	228.939	220.79	228.253	251.192
XLOC_028431	Ppse_ynau_036772	+	scaffold11820:15254-18376	244.688	291.922	273.273	219.67	115.772	102.501	284.743	215.076	218.09	131.793	160.259	129.251
XLOC_028434	Ppse_ynau_046600	+	scaffold11821:31679-31868	17.1186	17.6231	8.64145	2.52101	26.0174	16.1706	2.34593	9.14026	4.69318	8.0937	4.18872	8.22667
XLOC_028499	Ppse_ynau_057660	-	scaffold1184:81897-86952	34.0784	32.0274	30.471	60.9628	47.2465	48.5557	48.1026	49.0729	59.2373	49.6769	56.1004	52.6311
XLOC_028519	Ppse_ynau_122735	-	scaffold11841:244072-268394	87.8615	90.0918	91.6419	302.03	236.728	227.947	185.724	190.273	197.887	149.442	155.412	162.067
XLOC_028529	Ppse_ynau_083825	+	scaffold11843:320712-341430	19.069	21.1531	29.4321	25.9425	21.5173	30.6354	19.0222	17.1528	20.2101	26.1259	21.389	24.7731
XLOC_028543	-	.	scaffold11843:294487-294665	2.12697	10.9482	12.8842	18.7939	11.755	22.9619	26.233	8.51748	23.3248	20.1126	18.2155	10.2215
XLOC_028544	-	.	scaffold11843:296848-297081	20.8891	19.7844	24.4639	20.9187	13.8537	15.7858	6.87032	16.7302	8.01764	12.8393	15.334	24.0928
XLOC_028552	Ppse_ynau_139363	+	scaffold1185:8892-20448	123.784	129.365	119.962	116.751	100.852	95.7759	71.7452	72.2901	75.2228	80.0042	86.2313	81.8819
XLOC_028596	Ppse_ynau_027316	-	scaffold11855:194434-194656	60.7553	70.6163	68.2635	40.4069	24.3707	25.1249	21.4861	9.15629	5.37304	11.5827	10.7899	10.5957
XLOC_028601	Ppse_ynau_089519	+	scaffold11856:78260-78473	49.5777	47.5589	42.0903	122.792	60.7156	60.8207	49.4115	61.6661	66.4155	34.6278	27.5706	31.1355
XLOC_028645	-	.	scaffold11860:175788-176233	19.7153	15.0964	20.0689	67.9062	32.1926	38.4781	30.1437	32.6241	31.4923	25.2294	24.7185	27.7972
XLOC_028657	Ppse_ynau_095659	+	scaffold11864:19605-60380	99.2962	104.402	105.871	181.723	146.931	146.188	152.224	160.646	162.922	158.893	159.529	151.734
XLOC_028682	Ppse_ynau_103247	+	scaffold11873:48037-55828	37.8438	31.8345	32.7412	23.8138	36.6446	35.6728	59.4512	51.5966	46.3335	36.177	35.4584	43.6452
XLOC_028687	Ppse_ynau_030096	+	scaffold11877:24112-38794	49.9595	45.7703	50.4285	88.5519	72.0352	68.1418	77.7399	73.0167	76.0817	54.5434	61.3425	54.5728
XLOC_028688	Ppse_ynau_030096	+	scaffold11877:24112-38794	3.7896	2.80204	1.86228	2.18e-15	2.08077	3.35146	18.3062	1.08e-23	3.25727	8.43924	13.174	2.29483
XLOC_028696	Ppse_ynau_030097	-	scaffold11877:24112-38794	162.672	165.28	173.889	249.803	150.498	142.515	174.513	170.021	182.06	182.891	172.741	174.926
XLOC_028698	Ppse_ynau_030100	-	scaffold11877:47192-51365	40.3011	40.5994	43.9028	46.6139	34.4585	33.7308	43.9548	42.0703	48.8174	50.9982	56.5447	51.2909
XLOC_028761	-	.	scaffold1189:18449-18576	0	56.21	23.6249	0	10.7771	42.1036	21.3784	10.4119	32.0767	9.21975	19.0859	28.1137
XLOC_028765	-	-	scaffold11891:49009-60522	16.6761	16.0453	16.0028	21.6916	32.5939	27.7848	24.9885	24.9622	25.4037	27.6894	22.439	25.0149
XLOC_028793	Ppse_ynau_135504	-	scaffold11904:20041-21809	54.2756	49.5789	52.7394	68.9875	48.5391	53.1669	49.5488	51.1883	48.0287	45.954	46.7465	45.0077
XLOC_028801	Ppse_ynau_014456	-	scaffold11907:29603-29897	21.6022	17.5344	23.0677	18.3536	8.03571	8.96957	21.6333	11.0905	11.9586	15.7131	16.7722	16.9695
XLOC_028804	-	-	scaffold1191:8511-9948	20.3363	16.574	9.41023	11.2307	7.02448	10.2911	6.96718	13.5728	6.96915	23.036	19.6968	13.2342
XLOC_028880	-	+	scaffold11925:85668-86426	4.23673	2.61695	3.4219	2.49572	5.85373	14.8649	2.32239	4.52428	1.16152	1.00156	5.18338	4.07207
XLOC_028889	Ppse_ynau_111710	-	scaffold11925:56764-56962	118.997	158.358	180.208	108.993	152.383	123.373	204.835	197.583	185	173.245	175.768	167.374
XLOC_028897	Ppse_ynau_111705	-	scaffold11925:201108-274447	47.5235	44.3043	45.5246	21.272	38.8762	41.4663	28.9295	29.5641	27.187	26.2753	26.7063	26.8219
XLOC_028939	Ppse_ynau_136051	-	scaffold1193:219898-220438	15.1426	17.0061	9.72868	12.1637	30.432	20.4343	13.2054	9.18773	5.66106	11.39	6.73676	3.30776
XLOC_028966	Ppse_ynau_033745	-	scaffold11933:8244-8634	4.62412	0	2.33425	17.0245	3.19449	3.12002	0	3.08623	3.16933	2.73286	5.65733	0
XLOC_028979	Ppse_ynau_027347	+	scaffold1194:23990-24170	106.181	107.208	123.692	87.2062	124.136	93.6873	61.5618	76.3187	75.5745	48.2716	29.9783	46.6114
XLOC_028983	-	.	scaffold1194:21303-21376	0	0	0	0	0	439.056	0	0	148.665	1281.91	2388.34	1824.17
XLOC_029017	Ppse_ynau_041614	+	scaffold11952:16590-17323	16.1786	4.16386	12.2504	0	0	10.9162	0	0	0	14.3424	4.94839	4.85934
XLOC_029021	Ppse_ynau_041616	-	scaffold11952:21175-43468	17.4787	17.2447	16.7538	6.94912	18.5705	18.3819	19.4589	22.8684	21.4429	16.1717	17.5541	18.8918
XLOC_029028	-	.	scaffold11952:13122-13278	20.8846	25.0834	10.5425	20.5041	4.80925	0	42.9301	55.7552	33.3995	28.7999	21.2925	37.6368
XLOC_029043	Ppse_ynau_068414	+	scaffold11955:12081-14623	279.214	253.761	281.477	339.181	313.185	308.414	375.442	402.751	381.524	272.248	282.223	252.369
XLOC_029061	-	.	scaffold1196:17928-18051	151.055	128.064	134.562	209.368	319.199	107.916	194.828	272.799	207.063	231.061	184.806	277.558
XLOC_029073	Ppse_ynau_031425	-	scaffold11965:55190-73220	29.4619	80.3199	59.6037	45.0116	58.0406	57.0007	23.6494	16.241	24.9744	95.6087	114.703	123.488
XLOC_029089	-	.	scaffold11968:89549-89674	141.429	154.161	226.777	159.271	103.451	202.078	136.809	188.785	45.6159	108.168	193.386	169.915
XLOC_029177	Ppse_ynau_019159	-	scaffold11984:26268-36996	35.1708	37.4374	43.2157	56.6673	39.5219	39.2619	39.213	49.079	43.2486	48.9747	50.5553	47.349
XLOC_029204	Ppse_ynau_055229	+	scaffold1199:91425-91860	14.449	10.9944	15.2219	11.1019	13.8877	12.7162	3.44361	10.0628	14.6395	11.8808	13.8345	17.3593
XLOC_029205	Ppse_ynau_055230	+	scaffold1199:100010-101528	75.6896	56.3453	73.6428	43.0528	42.8514	45.8817	77.3547	62.7495	76.3881	68.9976	71.1946	51.6967
XLOC_029221	Ppse_ynau_137073	-	scaffold11997:16782-26831	216.411	198.833	215.606	275.423	228.646	223.15	203.501	231.891	245.061	179.862	180.663	196.535
XLOC_029295	Ppse_ynau_023873	-	scaffold12008:113562-135428	41.0124	31.525	30.3643	30.6015	25.6883	32.4686	29.2256	36.4966	29.9834	44.5985	38.1338	40.7324
XLOC_029299	Ppse_ynau_136850	+	scaffold12009:38006-42489	35.8747	44.5859	48.2728	40.9824	97.8913	26.2874	31.5259	32.7714	48.9718	39.8043	29.1286	32.1715
XLOC_029305	Ppse_ynau_082173	+	scaffold12013:26679-67055	26.6559	28.0984	28.1236	49.6379	67.6104	64.9925	42.4953	44.328	43.5691	36.2612	35.0902	33.8976
XLOC_029313	Ppse_ynau_082160	-	scaffold12013:12123-24362	129.937	146.733	113.335	253.066	278.086	266.21	233.804	225.421	227.354	162.792	149.718	139.527
XLOC_029318	Ppse_ynau_082164	-	scaffold12013:148757-150041	41.0873	47.2766	44.8221	65.0059	67.8211	64.3264	72.9483	60.9604	71.7727	69.1947	67.4834	66.0068
XLOC_029432	Ppse_ynau_083008	+	scaffold12025:14548-31327	27.1268	30.6424	34.0859	167.137	160.583	208.161	121.22	115.962	117.89	105.029	80.0963	107.005
XLOC_029433	Ppse_ynau_083009	-	scaffold12025:14548-31327	11.4467	12.8834	10.6277	17.0195	7.65293	8.39495	13.1154	13.7825	13.1096	8.13075	11.5594	9.53365
XLOC_029434	Ppse_ynau_083007	-	scaffold12025:14548-31327	613.531	735.59	610.739	969.987	893.715	970.028	1119.07	969.563	1268.15	736.625	724.326	649.327
XLOC_029435	Ppse_ynau_083008	-	scaffold12025:14548-31327	0.000517456	1.29e-07	2.26e-05	37.6484	65.4575	26.6834	0.0131474	26.4647	39.9136	7.76325	49.719	6.88583
XLOC_029436	Ppse_ynau_083008	-	scaffold12025:14548-31327	5.35235	3.7984	4.68197	42.8138	54.7022	52.1655	27.2556	22.3999	27.6785	17.6794	16.1553	17.019
XLOC_029459	Ppse_ynau_040392	-	scaffold12028:141650-150186	50.4142	50.3015	53.2915	103.684	90.4437	80.8387	70.3072	67.0799	67.6719	60.7887	49.2655	51.9586
XLOC_029494	Ppse_ynau_019255	-	scaffold12038:25230-34492	823.571	378.238	628.851	1088.1	650.21	699.438	719.697	663.705	708.534	785.996	729.421	721.483
XLOC_029526	Ppse_ynau_091470	-	scaffold12047:48242-49687	19.79	20.826	15.5399	51.1643	48.6101	44.5096	46.4056	52.2461	50.6386	46.2639	33.8967	42.7971
XLOC_029567	Ppse_ynau_080288	-	scaffold12058:152420-157418	120.81	124.37	109.523	105.296	132.854	192.971	148.664	151.389	94.6308	84.5129	99.5412	85.9013
XLOC_029568	-	-	scaffold12058:152420-157418	5.91522	7.42471	1.77889	21.7429	14.1638	12.7339	22.8064	8.21454	15.216	10.097	1.26606	3.44533
XLOC_029584	Ppse_ynau_100765	+	scaffold12062:167391-169578	42.0895	39.4286	44.302	61.3018	38.6059	40.7286	48.8352	55.0453	45.2019	42.6584	45.2556	47.3774
XLOC_029611	Ppse_ynau_124830	+	scaffold12065:5632-19317	205.337	213.123	210.346	178.163	246.336	227.658	196.055	203.18	197.692	199.474	202.42	188.975
XLOC_029616	-	.	scaffold12066:863-984	9.50432	9.78442	38.3821	27.9935	52.5271	76.9538	26.0493	63.4337	39.085	56.1706	58.1398	45.6747
XLOC_029636	Ppse_ynau_020530	+	scaffold12072:5229-5508	273.241	285.751	243.323	314.547	453.298	402.483	268.31	272.265	276.958	204.132	212.465	221.934
XLOC_029640	Ppse_ynau_020539	+	scaffold12072:129641-130055	396.178	468.291	357.886	1413.58	1285.41	1169.16	958.756	826.069	926.735	760.214	919.305	814.483
XLOC_029641	Ppse_ynau_020532	-	scaffold12072:10399-11174	34.8125	36.6592	30.8538	30.5255	12.8509	18.6477	3.64174	4.96616	4.00704	3.45521	3.25122	3.83124
XLOC_029685	Ppse_ynau_059146	+	scaffold12080:43082-47259	25.3946	28.6061	29.9805	28.6697	39.6257	39.8866	34.8457	38.7908	43.2317	56.0125	48.1118	49.9698
XLOC_029719	Ppse_ynau_024703	-	scaffold12085:32867-36126	40.3269	44.6336	39.7006	55.0475	71.663	60.7923	47.7953	48.0705	51.0388	66.6384	61.6579	59.7206
XLOC_029733	Ppse_ynau_080021	-	scaffold12091:8660-12485	24.3855	24.2925	21.7597	38.0028	27.411	29.8074	28.5093	25.5329	27.7322	29.4701	26.819	28.4694
XLOC_029799	Ppse_ynau_086550	+	scaffold12113:37611-38298	5.22921	1.34583	1.31985	5.77567	5.41875	3.52829	7.16607	12.2153	5.37607	15.4523	35.1869	21.9887
XLOC_029805	Ppse_ynau_086552	-	scaffold12113:48354-52467	22.2035	23.5179	23.2064	39.2711	22.1592	24.7501	19.0275	20.1959	22.182	13.871	15.5251	16.2752
XLOC_029910	Ppse_ynau_106561	-	scaffold12132:45617-45803	7.25265	1.8666	1.83056	8.01057	7.51554	2.44678	17.3932	7.26084	7.45634	12.859	2.21829	13.0702
XLOC_029915	Ppse_ynau_076802	-	scaffold12133:17786-23578	37.1466	42.542	40.2796	51.1326	55.2252	50.9368	50.7657	47.2281	50.2144	49.1004	37.8768	39.3713
XLOC_029978	Ppse_ynau_109889	-	scaffold12149:9217-29787	188.322	187.074	192.246	324.444	202.54	207.388	224.864	227.729	240.398	253.768	245.062	241.202
XLOC_030012	-	.	scaffold12161:12942-13049	175.727	279.582	145.156	117.631	220.724	172.462	262.708	149.27	306.579	264.358	293.17	191.929
XLOC_030025	Ppse_ynau_046880	+	scaffold12164:10437-32036	16.6306	19.6142	23.7352	37.5725	22.3465	30.6479	20.6274	19.5258	29.0733	24.867	28.8314	39.1056
XLOC_030027	Ppse_ynau_046883	+	scaffold12164:35351-35759	112.196	111.739	103.17	34.0093	16.7515	18.4385	30.8561	26.7161	26.3802	11.8286	16.2458	11.0981
XLOC_030031	Ppse_ynau_074025	+	scaffold12165:13406-16320	54.6441	53.9362	65.1104	72.829	37.4028	60.0832	58.7376	46.0135	44.9481	64.1024	49.6731	61.9717
XLOC_030032	Ppse_ynau_074030	+	scaffold12165:17211-17424	42.8171	41.759	30.7146	64.7148	35.8066	22.8078	52.4998	46.6256	40.1582	35.9596	37.2203	41.9653
XLOC_030033	Ppse_ynau_074032	+	scaffold12165:21586-21796	54.4073	62.0989	64.4823	74.8986	58.8308	60.6514	82.6637	71.0463	87.551	60.1155	86.8227	99.4701
XLOC_030038	Ppse_ynau_074031	-	scaffold12165:20174-20381	14.9139	21.7507	11.2928	7.32108	10.303	8.38567	8.5158	13.2718	20.4437	13.2212	12.1642	8.95893
XLOC_030055	Ppse_ynau_109403	-	scaffold12167:44054-60009	176.328	229.317	192.676	126.761	89.7767	88.4886	98.6532	94.3249	97.1017	93.8148	105.417	94.0783
XLOC_030077	Ppse_ynau_107529	+	scaffold12177:47325-48166	34.9652	33.8728	32.3137	106.681	71.5981	69.082	83.5459	71.0864	79.8826	35.9243	38.6097	37.3762
XLOC_030093	Ppse_ynau_026036	-	scaffold1218:55126-69140	6.96377	26.6277	18.1023	10.2553	15.424	9.12765	17.7228	13.6238	21.4092	12.9347	20.3779	21.4034
XLOC_030174	Ppse_ynau_045254	-	scaffold12198:485475-485889	44.6845	42.9218	46.6233	29.1857	41.8482	38.8542	8.71131	9.98271	11.2766	6.62977	10.9795	12.3543
XLOC_030219	-	-	scaffold12208:76762-92216	10.2208	14.1191	9.8594	14.3663	22.9561	13.7422	13.409	19.4536	15.6831	12.7734	25.4962	11.9254
XLOC_030224	Ppse_ynau_051132	+	scaffold12209:55148-55447	715.867	643.565	687.603	1056.07	829.391	759.742	740.874	748.197	846.709	649.308	656.865	610.701
XLOC_030295	Ppse_ynau_124751	-	scaffold12229:6675-12323	118.069	114.14	116.9	195.833	103.462	105.736	146.375	132.891	138.443	169.907	177.425	159.522
XLOC_030296	Ppse_ynau_124753	-	scaffold12229:24830-27101	8.51444	7.84959	8.33954	18.7149	9.65709	10.2894	18.2859	15.6062	19.5104	3.75525	4.81976	2.59553
XLOC_030345	Ppse_ynau_080070	+	scaffold12239:156406-156619	25.9156	37.1191	28.4394	28.209	35.8066	28.8898	18.5293	24.0648	32.4355	61.2646	44.1129	48.7339
XLOC_030353	-	.	scaffold12239:139208-139421	5.63383	2.31994	7.96303	1.65935	3.11362	12.1641	7.72055	1.50405	0	3.99551	4.13558	0
XLOC_030412	Ppse_ynau_140239	+	scaffold12249:33738-48131	82.164	83.7038	83.7401	178.613	126.263	131.091	147.754	138.256	151.925	98.9823	102.559	110.708
XLOC_030417	-	+	scaffold12249:92367-101256	32.4622	26.2684	39.0766	51.4499	37.9494	60.6266	10.7279	10.5683	18.9284	41.4269	30.4551	58.8877
XLOC_030421	Ppse_ynau_140238	-	scaffold12249:24553-32880	32.3903	33.4393	31.0525	36.6633	25.366	24.6668	31.1105	29.6485	31.7655	37.1566	36.9955	34.4821
XLOC_030425	Ppse_ynau_140235	-	scaffold12249:75566-90924	44.8281	45.83	44.9993	37.0522	36.0038	33.0753	40.5056	49.3469	38.4704	55.8662	63.5639	53.1451
XLOC_030438	-	-	scaffold12250:11038-37766	1.358	6.34721	11.2306	16.1134	13.4601	6.51989	21.7001	4.42241	17.5468	16.0909	16.1047	21.0224
XLOC_030441	Ppse_ynau_105518	-	scaffold12250:38907-44330	47.9751	48.4326	53.343	204.645	156.153	161.167	137.015	134.873	140.483	137.306	142.252	145.634
XLOC_030442	Ppse_ynau_105521	-	scaffold12250:45098-86657	77.6763	90.6971	82.0592	119.014	104.792	101.814	90.0256	84.863	102.046	86.3621	94.306	87.0093
XLOC_030455	Ppse_ynau_100606	+	scaffold12252:53086-53365	21.1666	14.3618	25.255	5.66752	19.2752	21.4225	34.9396	34.6753	17.145	15.9211	13.5365	12.715
XLOC_030477	Ppse_ynau_136574	-	scaffold12256:163399-169028	10.879	29.8656	18.3056	8.01057	7.51554	19.5742	2.48475	4.84056	7.45634	6.42948	2.21829	13.0702
XLOC_030491	-	.	scaffold12258:66987-67213	10.1581	8.55614	5.59396	12.2397	2.55184	2.49235	6.32756	2.46536	2.53174	2.18308	4.51922	8.87578
XLOC_030512	Ppse_ynau_095387	+	scaffold12263:2958-11607	30.9162	31.9451	27.6532	6.12547	18.2787	20.6297	6.16137	5.825	5.22663	6.5785	7.65138	6.06989
XLOC_030515	Ppse_ynau_010214	+	scaffold12264:51846-56024	45.2655	50.8982	44.2789	79.5441	46.0818	48.3471	40.512	48.2666	38.9946	53.5061	53.6189	52.5555
XLOC_030518	Ppse_ynau_010211	-	scaffold12264:45174-45816	93.2437	43.6792	77.6727	132.747	86.1822	83.5482	122.996	87.0486	58.1797	79.3536	98.6558	101.938
XLOC_030538	Ppse_ynau_059517	-	scaffold1227:22035-25124	22.46	22.193	21.6388	87.5205	69.8586	52.8488	23.0123	23.8506	26.1497	54.4936	53.9891	55.5078
XLOC_030539	Ppse_ynau_059517	-	scaffold1227:22035-25124	9.61448	7.91826	9.70673	8.49537	15.9408	20.7589	2.63512	2.56676	5.27174	11.3643	16.4678	6.93062
XLOC_030558	Ppse_ynau_058116	+	scaffold12277:11521-16365	79.0142	75.92	79.2889	104.789	82.0437	73.2381	65.6246	54.7599	60.6105	91.1308	91.3476	94.9293
XLOC_030559	Ppse_ynau_058122	+	scaffold12277:17716-68606	259.241	244.876	253.487	262.796	259.152	263.497	215.746	217.885	227.308	260.667	261.099	273.409
XLOC_030560	Ppse_ynau_058124	+	scaffold12277:17716-68606	56.3378	67.5098	55.7408	92.5911	48.5721	41.3577	59.911	58.0559	56.2211	45.2821	49.3509	49.5457
XLOC_030573	Ppse_ynau_058123	-	scaffold12277:17716-68606	35.0916	27.6987	37.3949	3.21e-08	6.98533	9.34603	1.69e-134	2.35807	2.3958	5.86005	1.53502	14.4029
XLOC_030575	Ppse_ynau_058125	-	scaffold12277:17716-68606	129.662	133.568	164.356	353.532	234.582	240.624	321.56	310.789	371.141	198.768	205.928	229.824
XLOC_030576	Ppse_ynau_058106	-	scaffold12277:17716-68606	31.9988	33.9995	30.9991	18.3225	59.7196	24.7332	25.1321	30.4791	18.8367	39.1876	32.1694	34.0803
XLOC_030585	Ppse_ynau_018411	+	scaffold1228:83513-98130	41.6473	53.0227	22.2852	39.4111	73.1392	43.7412	40.7354	48.4041	33.3648	23.4368	48.2971	32.8015
XLOC_030589	Ppse_ynau_018410	-	scaffold1228:83513-98130	482.894	573.901	482.609	854.525	692.519	619.535	657.693	504.655	631.467	571.679	678.057	574.221
XLOC_030597	Ppse_ynau_000853	+	scaffold12283:24814-47479	24.4299	23.6085	24.9196	58.2942	53.1061	50.0705	52.2183	44.463	53.9473	43.88	45.4142	46.2972
XLOC_030604	Ppse_ynau_041098	-	scaffold12284:5501-19787	155.32	151.91	154.605	245.067	214.895	192.194	217.262	224.568	222.545	233.658	253.811	238.906
XLOC_030624	Ppse_ynau_035037	-	scaffold12285:59412-63395	51.3415	41.4003	32.9133	51.9704	39.1279	38.6865	44.9042	22.7176	16.0334	40.1914	39.2287	32.4134
XLOC_030712	Ppse_ynau_004327	+	scaffold12312:161178-165958	52.0732	55.1175	54.9401	139.139	108.823	100.38	99.9245	107.425	107.495	71.737	71.0726	77.7883
XLOC_030715	Ppse_ynau_004329	-	scaffold12312:36774-36933	35.6173	26.6669	42.4971	9.53683	26.8425	26.2167	39.9353	21.6107	17.754	45.927	47.5371	38.9013
XLOC_030752	Ppse_ynau_092794	-	scaffold12317:71415-71736	44.8412	63.4737	43.607	4.37004	10.0222	9.34362	20.3327	5.72151	14.0109	7.01501	2.42031	6.33801
XLOC_030755	Ppse_ynau_092800	-	scaffold12317:116303-122301	13.5929	13.531	13.229	45.2676	30.9164	30.5545	51.5421	52.2222	52.594	32.1324	32.7873	29.0245
XLOC_030764	Ppse_ynau_056614	+	scaffold12320:11577-33687	29.0415	26.9791	35.3569	85.0932	68.0997	61.327	59.198	64.6313	72.944	56.4001	64.1198	53.4655
XLOC_030780	Ppse_ynau_035216	-	scaffold12324:40865-46656	222.168	235.07	226.58	312.287	238.84	231.252	268.497	272.085	273.649	226.121	252.045	229.079
XLOC_030799	Ppse_ynau_133653	-	scaffold12328:34555-35013	67.3841	92.4934	57.723	96.2275	53.6043	33.0661	97.9393	87.2214	86.7707	154.469	114.917	137.381
XLOC_030824	Ppse_ynau_107813	+	scaffold12333:56327-58135	303.655	389.787	320.396	655.659	524.432	495.832	387.891	330.86	405.467	345.955	450.636	364.776
XLOC_030833	Ppse_ynau_107814	-	scaffold12333:59154-61030	23.9145	29.9861	28.8484	46.658	35.2726	36.3641	43.3804	38.7112	40.3595	35.103	35.2944	34.1393
XLOC_030844	Ppse_ynau_070792	+	scaffold1234:22151-25128	3.52335	4.08883	3.52482	30.6607	19.8406	17.981	4.91617	4.87413	5.26881	10.7901	11.2859	11.0443
XLOC_030857	Ppse_ynau_032284	+	scaffold12347:8520-13957	37.8843	36.4188	43.1307	47.5903	32.6461	32.2989	39.6749	40.8659	43.281	43.1957	46.6589	41.5963
XLOC_030867	Ppse_ynau_105867	+	scaffold12353:20556-23146	23.1441	25.4388	25.9155	35.3325	24.7728	23.4115	28.6379	27.0359	25.2117	27.8215	24.4607	30.4463
XLOC_030879	Ppse_ynau_050128	+	scaffold12354:14529-16680	25.5227	25.6945	25.1948	36.3044	27.9384	27.1118	25.8568	25.946	29.21	31.4212	28.8128	28.2922
XLOC_031004	Ppse_ynau_012793	-	scaffold1239:99776-100422	2.92651	1.80766	3.54551	5.17174	15.3651	7.10854	4.01047	5.469	1.60464	5.53463	4.29649	6.32875
XLOC_031071	-	+	scaffold12403:61160-62140	20.5424	28.197	19.0112	27.7311	52.0348	39.2714	51.6104	20.5656	44.5852	24.2811	27.2267	53.4734
XLOC_031072	Ppse_ynau_094663	+	scaffold12403:79821-107749	172.435	189.094	162.736	237.378	160.558	207.4	231.167	165.124	246.647	93.0475	119.24	94.5762
XLOC_031078	Ppse_ynau_094664	-	scaffold12403:79821-107749	43.442	43.4528	37.5385	71.379	54.9111	59.0069	46.7942	43.681	50.1879	19.8443	22.9769	22.2215
XLOC_031103	Ppse_ynau_098680	+	scaffold1241:64795-128703	39.9774	41.9031	39.0691	66.5384	47.7887	45.9263	60.8052	54.6878	61.1136	71.1409	79.6246	70.4166
XLOC_031105	Ppse_ynau_098674	+	scaffold1241:181202-183575	58.9727	61.2281	62.0814	118.318	120.012	96.1239	112.238	109.506	110.153	119.378	123.011	109.448
XLOC_031111	-	.	scaffold1241:199399-199514	46.9725	12.0892	23.7116	0	48.6751	31.6936	0	15.6752	16.0972	166.565	129.303	112.867
XLOC_031125	Ppse_ynau_042589	-	scaffold12416:10344-16222	2588.91	2688.74	2535.86	6885.16	8958.19	9760.36	8172.64	8724.54	8606.27	5524.79	5146.52	4352.91
XLOC_031233	Ppse_ynau_038852	+	scaffold1244:15327-20474	208.829	243.557	215.039	267.793	203.751	198.852	203.683	184.591	202.527	211.704	229.35	223.509
XLOC_031235	Ppse_ynau_038854	+	scaffold1244:25935-30729	150.154	155.764	154.981	213.622	167.084	170.238	189.096	200.723	204.821	136.488	146.081	137.906
XLOC_031245	Ppse_ynau_018729	+	scaffold12442:8217-14407	64.5375	66.785	66.1733	118.838	83.0081	83.7905	110.519	105.476	111.339	103.657	103.771	102.422
XLOC_031287	-	.	scaffold12449:214494-214549	8543.82	3769.55	7393.54	17974.6	11804.7	9882.41	6690.51	9775.4	6692.4	5770.75	5973.05	7331.94
XLOC_031295	Ppse_ynau_059056	+	scaffold12456:16869-21641	95.3171	94.8312	92.4463	59.6959	47.0899	43.5699	47.5126	53.4916	49.9511	38.9105	39.7135	39.775
XLOC_031323	Ppse_ynau_131320	+	scaffold12463:151388-176090	333.391	347.585	331.694	2428.09	3061.12	2363.18	3090.98	2745.39	3075.23	1379.96	1439.46	1271.54
XLOC_031335	Ppse_ynau_131323	-	scaffold12463:177288-179551	55.0313	58.0765	55.8385	81.8574	54.3833	61.3253	67.3298	55.7394	67.4752	69.6232	77.3645	77.8548
XLOC_031341	Ppse_ynau_131332	-	scaffold12463:216916-218020	14.2936	8.40849	14.4308	6.01422	5.64256	13.7775	0	0	5.59811	12.0679	9.99277	2.45323
XLOC_031361	Ppse_ynau_074038	+	scaffold12470:5017-18763	217.845	233.925	215.287	536.861	541.662	504.456	320.46	337.041	396.879	254.081	236.759	255.849
XLOC_031382	Ppse_ynau_077413	+	scaffold12477:11546-15359	53.4485	52.2163	49.7766	51.4037	70.8337	68.7407	25.6704	30.8374	26.8212	29.5242	30.5058	30.0097
XLOC_031409	-	.	scaffold12477:366743-366962	7.1794	16.8937	7.24828	10.5729	21.2561	23.5286	18.2717	16.4286	14.0591	9.69835	5.01917	2.46442
XLOC_031421	Ppse_ynau_019113	-	scaffold12480:7737-18530	81.4993	92.1552	88.9596	172.543	129.078	133.888	140.321	148.165	138.082	145.678	144.934	149.306
XLOC_031480	Ppse_ynau_000474	-	scaffold12488:156867-159729	15.9559	20.2079	18.3159	34.4447	22.103	20.3553	18.9932	22.0855	23.0018	31.9565	36.9066	38.1268
XLOC_031506	Ppse_ynau_129364	-	scaffold12492:162-438	88.3329	90.9362	78.1581	56.2728	114.504	103.129	100.649	106.649	112.242	28.742	28.5353	31.0028
XLOC_031507	Ppse_ynau_129365	-	scaffold12492:3777-5810	199.587	226.055	201.307	145.48	259.914	233.637	300.03	304.172	313.135	72.5953	73.3372	77.0833
XLOC_031508	-	.	scaffold12492:545-710	613.971	704.55	523.186	290.332	595.367	642.297	652.264	657.898	606.12	216.383	182.62	138.73
XLOC_031513	Ppse_ynau_002065	-	scaffold12493:41071-52828	165.577	184.524	165.856	306.805	248.529	240.266	227.638	218.777	232.46	271.696	293.249	275.08
XLOC_031555	Ppse_ynau_072545	+	scaffold12502:72233-81246	53.8072	53.0193	59.6525	53.8242	59.4949	62.9825	56.8562	49.9473	40.9321	52.5088	57.8719	58.6913
XLOC_031562	Ppse_ynau_053231	+	scaffold12503:38167-39416	8.05263	15.2961	11.206	16.0866	21.8227	11.4339	21.3014	19.8329	14.4642	16.5475	15.2934	21.2488
XLOC_031567	Ppse_ynau_053230	-	scaffold12503:37486-37876	38.2114	32.1853	36.574	28.5018	28.7975	45.5375	46.9242	41.0699	36.0534	37.5405	33.3924	54.2549
XLOC_031569	-	.	scaffold12503:34468-34577	88.48	75.9063	29.7763	21.717	81.4997	39.7999	60.6262	157.476	60.6433	69.7223	180.416	53.1508
XLOC_031607	-	.	scaffold1251:32572-32673	41.2009	84.8303	0	30.3377	0	277.993	28.2307	192.488	112.955	121.749	126.017	49.4996
XLOC_031630	-	.	scaffold12515:70249-70412	2.94824	18.2108	29.7653	8.68357	12.2204	7.95703	0	3.93543	0	3.48483	7.21398	0
XLOC_031634	Ppse_ynau_042979	-	scaffold12517:48200-51591	138.626	146.933	146.88	49.9891	34.4914	39.136	56.7321	57.6909	55.3349	83.6734	91.5771	80.8129
XLOC_031635	-	.	scaffold12517:2304-2481	10.8565	11.1764	19.7291	0	0	0	5.95105	17.39	8.9291	0	0	0
XLOC_031636	-	.	scaffold12517:3042-3260	3.12465	4.28898	0	1.53386	1.43907	0	1.42733	6.95152	15.7051	0	0	0
XLOC_031666	Ppse_ynau_051837	+	scaffold12525:6296-11425	29.7764	26.7714	33.615	44.7726	53.3144	72.4683	66.2426	53.2287	65.6816	49.49	44.5033	47.4693
XLOC_031752	-	.	scaffold12548:98705-98778	325.359	446.596	218.987	638.861	749.227	878.112	594.492	1013.37	594.66	769.149	132.685	260.595
XLOC_031753	-	.	scaffold12548:98850-98943	30.0933	92.9406	91.1462	88.6351	124.737	81.2191	164.959	441.868	330.011	213.422	73.6347	72.3095
XLOC_031761	Ppse_ynau_030303	+	scaffold12550:38253-38964	17.8917	21.2894	21.4258	28.972	40.8794	37.2089	23.9879	19.1267	24.7379	23.5283	24.2583	27.8231
XLOC_031763	Ppse_ynau_030301	-	scaffold12550:21604-28622	45.3012	53.1728	47.2602	86.8544	59.6438	75.9924	54.3926	56.0991	63.0797	42.6338	59.0327	46.0811
XLOC_031768	Ppse_ynau_050507	+	scaffold12552:14681-21052	157.492	195.679	241.434	178.693	210.773	278.223	229.308	205.859	245.031	196.434	219.624	168.519
XLOC_031797	-	+	scaffold12557:126143-126898	0	0	0	0	0	0	0	0	0	35.0058	0	0
XLOC_031811	Ppse_ynau_085378	+	scaffold12564:76087-86839	46.1615	35.6695	37.8238	40.3106	30.2899	28.677	25.6495	27.0682	34.8675	31.5233	26.22	24.5109
XLOC_031849	Ppse_ynau_061619	+	scaffold12575:28160-36928	57.4464	54.9268	56.4918	82.9008	61.6781	62.0375	83.1242	81.2668	81.7018	49.7584	52.9882	52.6703
XLOC_031879	Ppse_ynau_024766	-	scaffold12580:13801-41680	69.4975	57.0337	56.7275	54.0308	101.433	134.081	96.9893	90.4319	79.2255	83.4264	70.5591	74.5264
XLOC_031881	Ppse_ynau_024767	-	scaffold12580:13801-41680	72.4354	53.7576	66.1426	66.6327	100.967	131.858	67.3651	66.2659	67.8906	67.6132	77.8105	86.523
XLOC_031889	Ppse_ynau_111278	+	scaffold12583:58401-58580	16.6709	17.1622	18.9347	18.4131	11.5168	8.43623	5.71142	19.4714	17.1391	19.705	25.4948	22.5324
XLOC_031903	-	+	scaffold12590:14605-35988	26.2559	10.3295	25.7701	6.05565	14.1593	10.8841	13.37	11.8496	20.4766	22.81	13.0703	9.58571
XLOC_031907	Ppse_ynau_112341	+	scaffold12590:86266-108534	28.011	27.6145	26.7057	31.8078	17.0586	19.5473	23.2237	25.1519	26.2691	22.3077	18.9332	19.0047
XLOC_031948	Ppse_ynau_021521	-	scaffold12597:30599-31447	17.3996	29.4274	28.8593	32.9449	37.7777	30.1884	52.7979	48.1102	52.8128	58.7609	36.4925	31.3563
XLOC_031955	Ppse_ynau_120771	+	scaffold12599:81932-98763	55.789	56.4348	60.2667	85.0007	81.7369	88.9808	97.3979	101.269	88.5631	68.6157	72.453	71.6192
XLOC_031963	Ppse_ynau_120762	+	scaffold12599:239641-244225	18.378	19.464	15.0837	11.0985	23.7481	19.6261	15.4009	15.7073	14.4991	25.1609	20.5432	21.6031
XLOC_032012	Ppse_ynau_043552	+	scaffold12606:30012-38089	18.6234	17.5229	14.0859	24.2542	36.1126	34.8454	28.3015	27.4763	23.775	17.6642	18.3139	18.2819
XLOC_032016	Ppse_ynau_041027	+	scaffold12607:8011-8485	14.1932	12.1763	15.5235	10.451	8.17094	7.98045	17.8294	7.89403	16.2132	18.1744	4.34113	7.10501
XLOC_032020	Ppse_ynau_053782	+	scaffold12612:24899-30479	63.805	67.4658	62.2263	102.204	76.1095	79.2994	77.9059	80.4789	70.2896	62.8561	65.7595	69.3863
XLOC_032024	Ppse_ynau_053772	+	scaffold12612:110095-113275	63.1228	67.9794	61.3516	131.764	99.9912	93.5965	126.902	127.574	123.386	107.155	119.618	111.519
XLOC_032033	Ppse_ynau_053768	-	scaffold12612:68702-75510	17.2331	18.3515	18.9478	41.8803	30.0811	28.6369	34.4392	33.7307	34.5636	37.2813	40.4879	31.5865
XLOC_032038	Ppse_ynau_053775	-	scaffold12612:125672-128632	204.725	194.779	219.052	662.491	616.847	625.719	464.336	516.967	510.453	395.441	406.344	381.555
XLOC_032055	-	-	scaffold12617:32888-33933	45.5896	54.8433	41.3726	44.5075	38.9261	26.9587	40.7145	42.3933	51.9608	41.7776	44.4956	47.3873
XLOC_032101	Ppse_ynau_068553	-	scaffold12643:59005-59437	45.984	47.3392	44.6864	75.3281	48.7811	42.066	50.2713	37.7023	42.4948	48.4496	43.6162	40.5552
XLOC_032108	Ppse_ynau_102047	+	scaffold1265:8101-34802	29.6425	29.9313	29.3738	16.0726	31.9372	29.0646	42.4189	37.2444	33.1823	28.7102	33.294	34.2433
XLOC_032110	-	-	scaffold1265:6443-7300	25.1112	28.2292	23.02	34.676	24.6058	22.6244	28.0811	27.0542	28.3955	25.4538	28.1694	28.9157
XLOC_032134	Ppse_ynau_139672	+	scaffold12652:178114-196544	10.4796	13.066	9.94828	22.7957	16.6893	16.2708	16.5232	21.7097	26.5709	26.6907	25.4686	28.9299
XLOC_032140	-	+	scaffold12652:244941-249275	15.2023	16.6492	19.385	17.7997	25.3804	24.4126	39.1366	28.0138	31.5652	21.5725	19.5346	24.6978
XLOC_032159	Ppse_ynau_139660	-	scaffold12652:107935-132783	1139.36	1181.89	1173.91	2658.36	2054.16	1821.71	2087.08	2169.43	2242.74	2004.7	2167.95	1932.5
XLOC_032160	-	-	scaffold12652:143255-165545	108.966	87.8434	90.7667	134.756	111.506	108.671	106.408	121.061	129.214	108.809	109.739	119.389
XLOC_032161	-	-	scaffold12652:143255-165545	15.1024	11.1576	11.839	11.5129	13.7473	14.8654	6.57408	17.7876	18.0229	12.2437	16.5205	14.7289
XLOC_032214	Ppse_ynau_011122	+	scaffold1266:126148-176914	61.1052	59.4157	52.2462	89.4298	41.0934	37.9591	58.9357	71.782	68.9943	64.1706	50.8594	65.489
XLOC_032231	Ppse_ynau_011140	-	scaffold1266:17083-23481	120.742	133.903	126.05	198.851	117.255	125.525	159.743	135.572	136.361	121.437	150.993	139.263
XLOC_032282	Ppse_ynau_002800	+	scaffold12675:51469-55332	102.98	101.514	104.093	144.522	114.005	109.437	121.006	121.116	127.85	139.22	137.294	136.405
XLOC_032283	Ppse_ynau_002802	+	scaffold12675:57190-68110	52.7047	70.7685	65.7949	112.181	62.8472	69.814	91.8523	80.6081	84.6849	88.326	102.203	101.439
XLOC_032312	Ppse_ynau_016843	-	scaffold12681:100884-102764	32.9069	35.3556	33.2868	35.6331	27.1816	34.6839	44.3557	40.5211	33.8756	40.5732	33.6415	47.9826
XLOC_032326	-	.	scaffold12685:63864-64055	8.24314	8.48608	13.3156	14.5673	2.27785	6.67424	4.51854	11.0033	11.2995	9.74341	4.03399	11.8842
XLOC_032330	Ppse_ynau_042275	+	scaffold12689:63163-66425	21.6161	31.7271	18.8637	14.8574	23.391	15.5216	17.4039	25.8983	22.9781	29.4655	19.0988	26.1883
XLOC_032332	Ppse_ynau_042274	-	scaffold12689:49949-61550	33.0204	80.0806	21.5942	3.98009	8.56654	15.4464	37.5292	16.1238	5.66604	26.4961	6.61301	5.73
XLOC_032339	Ppse_ynau_010179	-	scaffold12693:39192-41080	54.9519	51.7501	56.5941	28.2866	49.9051	51.4772	44.2141	40.8572	45.9604	45.4373	40.3586	36.9964
XLOC_032344	Ppse_ynau_084763	+	scaffold12694:64360-80841	34.6567	34.471	33.4905	26.0528	36.2532	39.2895	42.4329	36.9543	36.2227	32.533	33.796	35.4873
XLOC_032345	Ppse_ynau_084764	+	scaffold12694:64360-80841	180.154	202.725	202.575	534.433	354.497	368.582	338.72	379.145	420.573	281.874	335.605	298.969
XLOC_032346	Ppse_ynau_084764	+	scaffold12694:64360-80841	159.868	165.938	149.673	315.801	273.221	238.206	222.851	210.304	258.018	192.859	186.172	172.997
XLOC_032348	Ppse_ynau_084765	-	scaffold12694:64360-80841	3175.63	4308.83	3410.01	8240.32	6056.04	6312.81	6872.63	6257.73	6425.64	4778.57	5216.48	5067.01
XLOC_032391	Ppse_ynau_118064	-	scaffold12706:21246-24318	119.647	137.799	119.011	324.893	235.063	246.323	285.28	284.04	295.692	316.262	345.878	324.447
XLOC_032394	-	.	scaffold12706:25586-26221	30.1575	34.2353	28.8831	40.1185	52.6194	47.7043	29.2165	32.5935	36.0939	45.877	43.0266	45.2077
XLOC_032405	Ppse_ynau_071188	-	scaffold12708:62031-80046	37.7958	38.9097	40.7023	85.3465	93.9979	102.007	55.2481	53.8148	65.6257	83.3928	101.73	121.09
XLOC_032450	-	.	scaffold12721:131-264	213.823	140.079	150.458	133.59	152.192	271.057	221.986	294.069	239.813	191.469	206.109	186.83
XLOC_032458	Ppse_ynau_101677	-	scaffold12724:23294-23505	13.964	8.38573	9.39866	3.42739	14.4702	4.71094	12.7575	7.76655	6.38053	5.50183	8.54205	2.79611
XLOC_032528	Ppse_ynau_066237	+	scaffold12739:26305-34089	27.2178	48.2692	31.0073	94.4358	63.8002	43.2577	50.215	32.3029	33.2021	32.7301	51.6222	56.6454
XLOC_032532	Ppse_ynau_021357	+	scaffold12743:9945-25371	28.6098	29.5008	28.9239	52.2641	44.0684	42.9654	48.9006	49.6918	51.5525	40.9395	44.0928	39.3817
XLOC_032565	Ppse_ynau_123330	-	scaffold12746:389793-394437	35.4408	37.9473	37.3393	61.831	45.7256	47.8257	39.4297	41.5386	43.4187	29.1194	31.1978	30.1913
XLOC_032566	Ppse_ynau_123331	-	scaffold12746:395086-400030	59.0521	61.5605	61.4812	26.0895	95.9925	101.499	8.37045	11.2723	10.0089	10.9769	10.759	10.3484
XLOC_032568	-	.	scaffold12746:295963-296043	449.373	660.88	453.684	1323.56	443.487	866.296	0	685.532	527.992	834.679	628.32	694.139
XLOC_032612	Ppse_ynau_051210	-	scaffold12759:6622-7003	12.9285	14.2602	9.32327	46.2387	21.6906	13.7079	13.9206	23.4209	15.1904	17.4646	22.5961	11.0947
XLOC_032664	Ppse_ynau_059188	+	scaffold12772:18281-43447	27.0215	30.0137	28.4571	45.264	35.4754	37.4129	34.386	31.5752	35.3459	40.8912	41.2498	38.3418
XLOC_032671	-	.	scaffold12772:18281-43447	13.3561	11.4228	10.9948	10.591	16.1824	21.6281	17.4583	14.8111	16.3366	15.0583	12.8209	14.0713
XLOC_032675	Ppse_ynau_095002	+	scaffold12776:23214-42310	35.8114	35.9523	34.624	51.4656	44.4734	51.7465	32.5475	36.4034	39.0772	29.5764	36.5402	24.1796
XLOC_032689	Ppse_ynau_087523	+	scaffold12777:1089-1580	208.773	214.111	230.736	418.09	237.1	212.364	250.338	207.953	282.929	177.599	184.793	163.416
XLOC_032704	Ppse_ynau_103530	-	scaffold12786:14566-68469	144.933	144.274	144.376	135.486	167.601	152.83	90.9099	78.3316	96.0774	81.9522	94.4642	72.733
XLOC_032713	Ppse_ynau_119192	+	scaffold1279:34260-57036	52.3125	53.388	53.889	107.313	102.797	100.715	107.456	106.529	117.922	107.708	89.4224	95.6367
XLOC_032742	Ppse_ynau_015708	-	scaffold12793:26213-33313	101.774	103.212	103.846	180.172	123.652	130.473	125.666	120.165	128.113	158.017	164.883	156.853
XLOC_032774	Ppse_ynau_010932	-	scaffold12798:18264-31075	589.854	601.746	613.179	518.958	557.952	531.669	567.126	611.956	531.147	567.9	602.203	569.532
XLOC_032778	Ppse_ynau_010937	-	scaffold12798:162691-162955	639.07	710.886	653.195	513.879	364.131	366.327	266.608	252.142	311.648	173.136	194.428	202.48
XLOC_032797	Ppse_ynau_064515	-	scaffold1280:22274-27966	47.9478	52.2542	51.3579	71.7704	57.8887	55.6073	74.317	75.5418	68.4143	62.4933	68.9989	65.262
XLOC_032798	Ppse_ynau_064518	-	scaffold1280:35176-42794	33.1102	33.4024	33.6395	71.3227	43.4865	47.8421	42.8636	45.1273	52.9741	47.8218	49.2234	48.9963
XLOC_032799	Ppse_ynau_064520	-	scaffold1280:46289-50392	113.588	118.126	117.53	158.999	174.252	136.529	129.204	109.765	143.913	102.261	130.35	100.091
XLOC_032800	Ppse_ynau_064521	-	scaffold1280:52583-55034	100.688	120.899	107.963	112.775	131.453	131.981	97.0887	93.3359	85.4582	76.8361	87.356	78.4094
XLOC_032812	Ppse_ynau_126381	-	scaffold12804:27879-44930	46.5176	41.2369	43.3148	49.4458	51.4149	49.1635	48.7086	49.2557	64.212	48.8572	44.7725	53.6693
XLOC_032829	Ppse_ynau_052891	+	scaffold1281:24317-49401	8.06643	6.92455	15.1076	18.8601	4.0372	3.62615	2.16301	3.45004	13.6934	3.45988	10.0939	28.404
XLOC_032886	Ppse_ynau_045552	-	scaffold12823:9022-12506	35.5242	41.437	34.7643	51.6836	36.7787	33.0121	33.2784	31.395	30.2062	32.3577	38.549	31.9066
XLOC_032950	Ppse_ynau_069579	-	scaffold12841:76901-88431	46.7133	40.112	43.6902	99.1453	69.0093	68.6745	89.5115	79.0347	81.9812	64.1595	80.2194	73.5574
XLOC_032960	Ppse_ynau_029987	-	scaffold12844:5835-6793	6.47588	16.6668	6.53802	19.0737	4.47374	0	4.43725	8.64426	4.4385	15.309	3.96142	11.6704
XLOC_032985	-	.	scaffold12852:29526-29678	76.8793	98.9312	69.8552	107.557	90.2881	134.868	110.623	51.3108	100.115	63.61	79.9485	78.5097
XLOC_032987	Ppse_ynau_102688	-	scaffold12854:3018-5970	38.3405	41.0762	33.6749	35.6201	46.0452	44.9248	45.986	47.3183	40.9987	41.6644	53.3527	40.1039
XLOC_032992	Ppse_ynau_069833	-	scaffold12858:17359-26878	34.0466	33.585	38.7223	50.5484	30.074	29.7337	40.0512	37.1085	43.1403	34.0834	35.967	37.1505
XLOC_032998	Ppse_ynau_012866	-	scaffold12861:16515-17775	44.7335	48.9301	48.4345	54.9293	15.1883	14.4055	13.4099	17.1333	16.5494	16.5235	17.4137	13.894
XLOC_032999	Ppse_ynau_012869	-	scaffold12861:28316-31656	3129.77	3588.39	3097.98	5951.98	5213.13	3920.55	3754.12	3998.76	4519.57	3946.02	3828.71	4017.05
XLOC_033001	Ppse_ynau_012873	-	scaffold12861:65274-69984	29.6492	28.3812	27.2521	30.7295	40.745	42.2414	41.7518	39.1503	39.773	26.5714	26.8967	25.1591
XLOC_033003	Ppse_ynau_016304	+	scaffold12866:21396-43188	125.816	150.055	139.231	179.758	130.452	153.025	172.076	176.571	183.702	162.791	172.083	196.525
XLOC_033010	Ppse_ynau_032876	+	scaffold12869:8463-10439	314.675	371.94	312.149	1817.46	1214.16	1024.93	952.554	799.428	1001.74	587.084	664.438	615.698
XLOC_033084	Ppse_ynau_107996	-	scaffold12882:135884-136750	33.0411	29.8284	29.7657	59.7004	56.5379	53.6764	59.2114	71.4155	60.9701	56.7795	48.975	49.9257
XLOC_033090	Ppse_ynau_070515	-	scaffold12884:39742-40042	353.155	384.616	375.602	1307.15	1124.77	1062.46	1134.99	1056.2	1086.8	754.907	788.108	866.53
XLOC_033109	Ppse_ynau_105492	+	scaffold12888:37547-41211	230.334	257.469	241.126	326.013	240.258	254.712	299.192	303.556	314.442	278.645	315.175	296.976
XLOC_033111	Ppse_ynau_105497	+	scaffold12888:59676-63883	88.1983	107.774	86.5033	75.8277	62.4363	58.4775	69.0341	67.8646	74.0337	68.9794	76.3838	73.2193
XLOC_033123	Ppse_ynau_105492	-	scaffold12888:37547-41211	216.467	226.056	240.047	316.349	264.984	242.752	322.256	333.128	324.045	272.034	297.031	303.75
XLOC_033144	Ppse_ynau_136793	-	scaffold12889:2828-9383	165.577	169.243	163.082	279.668	227.253	238.037	210.973	214	212.958	226.07	216.853	212.117
XLOC_033145	Ppse_ynau_136815	-	scaffold12889:43979-46216	38.087	41.8576	38.243	33.3605	53.3973	50.6968	40.1406	40.0684	38.787	29.841	32.08	31.5525
XLOC_033156	Ppse_ynau_136801	-	scaffold12889:172238-191665	38.8764	35.7798	35.5676	301.524	190.211	182.135	189.384	183.022	187.001	105.636	109.445	99.3051
XLOC_033165	-	.	scaffold12889:110233-110367	138.358	135.961	146.034	120.401	199.853	152.76	189.604	109.132	215.52	111.504	130.801	68.0014
XLOC_033196	Ppse_ynau_024407	+	scaffold12896:4711-7641	44.3941	41.0938	45.1967	43.9515	41.2354	41.2809	31.6968	21.4129	28.6374	34.3946	46.0979	34.9597
XLOC_033198	Ppse_ynau_024410	+	scaffold12896:41551-46768	12.0704	8.72199	21.8597	8.73594	20.7857	3.99458	55.2808	26.8668	8.02838	6.61976	2.66692	4.98472
XLOC_033232	Ppse_ynau_008431	+	scaffold12904:13109-15780	62.0507	75.6895	64.6451	42.9773	52.2123	40.0797	52.4832	58.132	55.0568	73.5985	64.6589	64.266
XLOC_033233	Ppse_ynau_128705	+	scaffold12905:249-563	91.9529	110.587	96.3057	146.806	146.046	192.508	122.479	161.745	117.801	109.704	103.036	90.8572
XLOC_033256	Ppse_ynau_093710	+	scaffold12906:65518-68845	40.8871	43.9801	38.428	35.8792	62.4574	64.6941	62.1067	57.8844	53.2318	50.1935	41.9289	50.542
XLOC_033281	Ppse_ynau_046699	+	scaffold12912:22337-22583	66.7269	69.4165	58.1485	33.1004	40.7595	41.705	42.3521	42.1909	40.4384	62.2668	44.6851	49.788
XLOC_033292	Ppse_ynau_068212	-	scaffold12914:11792-14293	20.0662	20.8661	18.8764	16.2726	15.0291	19.0544	24.1998	17.5802	14.2259	23.7902	20.5826	19.9453
XLOC_033295	Ppse_ynau_137273	+	scaffold12916:18521-28493	171.024	179.673	173.691	176.624	131.313	136.523	142.423	148.238	142.355	147.208	171.868	145.366
XLOC_033296	Ppse_ynau_137275	-	scaffold12916:18521-28493	44.5088	43.9631	45.1938	73.233	74.1382	63.1051	53.9678	49.5687	49.841	71.7675	72.4205	67.4703
XLOC_033297	Ppse_ynau_137274	-	scaffold12916:18521-28493	19.5416	15.647	8.76851	12.7904	18	38.0908	17.8532	5.79666	14.8818	23.0982	15.9387	15.6518
XLOC_033311	Ppse_ynau_016213	+	scaffold12921:44146-50104	71.4329	64.4088	83.4281	54.439	52.5925	49.0868	38.4391	43.588	52.0942	58.3457	56.1939	49.5769
XLOC_033312	Ppse_ynau_016214	+	scaffold12921:53486-72426	943.559	980.499	947.757	1176.18	1012.29	1099.06	857.085	1111.4	955.859	1046.74	926.587	912.817
XLOC_033363	Ppse_ynau_132700	+	scaffold12930:67124-69906	36.6089	44.6594	32.9785	25.876	11.8082	13.9594	18.1713	26.9705	21.4482	28.73	23.3315	26.9503
XLOC_033420	-	.	scaffold12940:16121-16187	1270.99	218.075	2352.51	623.917	1170.72	857.572	2032.05	2827.62	1161.5	250.386	777.49	763.497
XLOC_033421	-	.	scaffold12940:175731-175851	570.448	567.009	546.132	796.629	611.509	557.436	525.651	761.456	768.476	685.896	830.27	732.613
XLOC_033425	Ppse_ynau_101086	+	scaffold12942:62173-85252	101.038	127.416	90.8749	157.299	181.429	148.474	214.424	222.319	193.472	180.047	176.467	177.293
XLOC_033528	Ppse_ynau_056218	+	scaffold12963:21604-28541	38.0656	36.4149	38.479	52.2881	34.5861	43.2318	45.741	47.005	45.0885	37.7194	30.2115	34.5507
XLOC_033698	Ppse_ynau_032998	-	scaffold130:213202-213448	7.72627	15.1849	17.7282	17.5846	13.5865	10.4262	11.5506	13.1261	13.4795	20.7556	21.4832	17.7211
XLOC_033699	Ppse_ynau_033002	-	scaffold130:215953-240663	383.926	386.133	383.843	516.328	355.004	358.01	315.767	315.713	325.785	228.772	237.807	231.201
XLOC_033766	-	.	scaffold13015:40959-41108	253.166	264.9	284.926	372.83	453.007	291.231	449.312	404.416	472.195	416.978	644.855	463.718
XLOC_033773	Ppse_ynau_006544	-	scaffold1302:10653-12918	1026	1109.6	1043.29	4000.95	3442.69	3311.37	3705.76	3672.09	3845.27	2950.6	3147.12	3026.58
XLOC_033783	Ppse_ynau_121901	-	scaffold13024:48763-48958	21.4415	28.38	29.3783	49.6197	23.2767	18.6006	37.7784	30.6653	27.2921	21.7233	28.1061	53.3604
XLOC_033787	-	.	scaffold13024:49240-49359	20.3637	115.301	41.1181	29.989	70.3394	54.9597	69.7656	95.1379	27.9141	12.035	37.3706	36.698
XLOC_033788	Ppse_ynau_085273	-	scaffold13025:14997-15192	12.2523	28.38	17.0085	38.3425	35.9731	28.9343	33.5808	22.4879	29.3915	25.3438	22.4848	20.2402
XLOC_033793	Ppse_ynau_043848	+	scaffold13028:70891-71191	47.9788	37.247	48.8362	38.2242	28.255	36.6181	43.6536	40.4212	33.4233	37.6524	32.2364	39.2159
XLOC_033794	Ppse_ynau_043849	+	scaffold13028:76701-78670	22.4218	41.3645	42.5635	24.0656	48.6671	35.5409	33.1389	50.377	37.2682	39.4802	26.8597	45.1887
XLOC_033795	Ppse_ynau_043842	-	scaffold13028:12281-16286	185.05	193.107	195.816	231.413	209.81	191.88	181.202	189.439	202.366	197.159	203.033	192.592
XLOC_033823	Ppse_ynau_052546	-	scaffold13030:41264-43269	50.4866	50.4021	55.9968	57.1153	64.8211	88.9741	76.1045	98.2174	60.3482	51.2847	56.4244	56.7396
XLOC_033848	Ppse_ynau_062466	+	scaffold13034:38235-38552	2.04194	0	0	15.0355	11.2851	8.26652	13.9913	2.72567	16.7943	2.41358	2.49819	7.3597
XLOC_033904	Ppse_ynau_065299	-	scaffold13054:27707-31840	27.8051	27.9957	23.8125	46.0454	36.3361	32.133	33.3891	29.095	33.3766	32.4419	29.111	29.6602
XLOC_033912	Ppse_ynau_111379	+	scaffold13061:62137-62475	19.5417	27.4962	19.7443	33.1222	24.0001	26.3713	29.7633	28.984	23.8116	54.5275	37.1932	58.406
XLOC_033927	Ppse_ynau_021362	+	scaffold13063:98652-98910	24.2466	19.969	23.2553	79.4487	69.5139	53.9875	54.8252	66.349	53.1789	39.4069	38.5635	44.4238
XLOC_033928	Ppse_ynau_021363	+	scaffold13063:99468-108644	132.403	139.621	142.806	184.165	175.761	178.898	152.139	160.264	150.669	150.075	150.587	139.579
XLOC_033935	Ppse_ynau_021374	+	scaffold13063:155559-167894	64.8125	68.7896	77.546	188.569	145.914	145.065	98.6784	102.442	89.8631	119.594	136.14	116.127
XLOC_033940	Ppse_ynau_021385	+	scaffold13063:205975-231031	30.0762	26.3351	27.2782	38.1416	25.8867	31.3519	28.7893	36.221	32.5477	34.2342	28.2497	28.2002
XLOC_033954	Ppse_ynau_021408	-	scaffold13063:78000-78349	34.713	29.4297	26.8	3.00711	11.2851	8.26652	16.7896	10.9027	2.79906	14.4815	7.49458	14.7194
XLOC_033956	Ppse_ynau_021364	-	scaffold13063:99468-108644	176.794	190.056	188.841	363.197	231.266	234.212	195.737	188.174	210.35	164.318	166.253	163.089
XLOC_034009	Ppse_ynau_136682	+	scaffold13075:12519-14642	64.92	75.2417	64.9658	34.9772	54.4559	62.922	61.1738	53.0717	55.9693	99.9589	67.3922	76.3852
XLOC_034019	-	.	scaffold13076:129268-129449	0	2.06014	2.02037	2.94706	8.29482	8.10145	8.22716	2.67124	2.74316	18.9231	2.44831	0
XLOC_034032	Ppse_ynau_117446	-	scaffold13079:15248-18347	27.5278	25.9685	30.9584	45.9234	34.3101	33.9451	25.0958	25.0232	27.136	31.4724	26.9722	27.6372
XLOC_034077	Ppse_ynau_113750	+	scaffold13091:74393-98742	43.0323	45.3147	47.1516	59.5999	40.9365	48.6368	50.6789	51.0158	50.3052	37.1288	40.9861	37.3018
XLOC_034079	-	-	scaffold13091:74393-98742	28.5338	35.8443	29.2403	35.8119	51.1892	46.478	34.1228	32.6526	35.1701	47.8646	49.9408	44.4173
XLOC_034080	-	.	scaffold13091:21287-21505	10.4155	8.57797	6.30927	23.0079	20.147	16.8663	24.2647	18.0739	27.127	19.6978	28.034	13.7647
XLOC_034091	Ppse_ynau_008074	-	scaffold13098:14795-15846	41.3116	44.6322	35.3678	51.2558	44.0113	40.1264	32.9725	30.1981	35.7822	38.0985	43.6922	39.4516
XLOC_034096	Ppse_ynau_091308	+	scaffold13099:13202-16904	178.776	179.759	155.855	158.478	205.62	197.325	237.837	214.946	227.26	263.261	229.734	244.16
XLOC_034106	Ppse_ynau_131517	+	scaffold131:43211-61062	33.7499	33.6022	36.0703	63.6638	26.1619	31.8847	38.8092	30.5338	41.8861	43.3045	42.9467	27.669
XLOC_034108	Ppse_ynau_131518	+	scaffold131:61806-68263	27.5304	0	2.18869	0	1.6e-69	18.9928	21.059	1.32e-244	21.3574	3.13e-101	1.94366	8.46852
XLOC_034119	Ppse_ynau_131515	-	scaffold131:43211-61062	17.2282	18.2205	16.7445	33.2774	27.0479	30.9804	23.7183	27.1195	40.5451	24.6176	28.2072	22.7582
XLOC_034142	Ppse_ynau_123890	-	scaffold13101:216462-224018	134.901	145.033	147.463	237.502	201.618	182.438	228.037	204.745	229.997	135.97	158.476	163.789
XLOC_034143	-	.	scaffold13101:115400-115551	0	0	0	0	0	0	43.2234	36.8393	54.0445	0	0	0
XLOC_034188	Ppse_ynau_047848	-	scaffold13112:59740-60643	5.89903	8.09718	4.36746	12.7414	5.43365	7.96047	5.92826	20.998	16.7116	12.086	11.5474	15.1194
XLOC_034198	-	+	scaffold13115:170304-183605	20.948	21.7508	17.8182	44.222	31.8705	29.5456	36.1144	36.4347	28.2901	29.3565	35.4965	29.6769
XLOC_034259	Ppse_ynau_120813	-	scaffold13122:38288-45872	19.4442	14.8671	18.4843	12.9651	20.3142	18.2728	17.0236	28.0387	21.744	22.5974	12.009	21.949
XLOC_034277	Ppse_ynau_017605	+	scaffold13126:183136-189420	40.8833	42.858	47.2902	75.6147	75.2523	51.0333	63.2662	52.7942	57.0907	46.7738	81.0863	87.9081
XLOC_034312	Ppse_ynau_114193	-	scaffold13135:85567-85809	4.04466	4.16386	12.2504	11.9129	11.1767	5.45808	0	10.7979	0	9.56159	24.742	9.71867
XLOC_034327	Ppse_ynau_006372	+	scaffold13141:47979-53948	54.9908	59.245	57.2951	56.5385	64.1337	69.7515	72.3881	65.4719	59.1101	84.7034	77.886	84.5507
XLOC_034380	Ppse_ynau_108047	-	scaffold13150:61218-63942	65.0336	77.611	70.425	118.954	158.19	151.148	60.1712	65.7982	60.4153	57.383	66.2869	63.7005
XLOC_034381	Ppse_ynau_053200	+	scaffold13151:28380-45297	204.601	219.936	210.645	231.518	322.526	337.69	219.072	230.25	239.329	134.378	137.771	135.784
XLOC_034407	Ppse_ynau_048261	-	scaffold13153:61126-76216	41.4862	44.3031	43.1797	60.234	46.64	46.7165	39.3915	40.069	42.5513	38.9291	42.0387	38.1674
XLOC_034409	-	.	scaffold13153:57980-58146	24.7808	22.6765	16.679	20.2744	41.8473	26.0093	7.54653	25.7276	22.646	16.2727	23.5805	23.1561
XLOC_034456	Ppse_ynau_088282	+	scaffold13165:31632-47273	646.761	683.021	674.434	950.77	640.68	599.382	681.223	597.186	644.116	654.453	660.747	661.066
XLOC_034457	Ppse_ynau_088283	+	scaffold13165:31632-47273	35.4589	32.51	26.8761	53.4159	72.9299	50.8	68.3034	76.97	69.3678	57.3648	37.2265	47.5952
XLOC_034458	Ppse_ynau_088284	+	scaffold13165:31632-47273	47.3024	49.1248	47.5624	83.8946	64.6927	65.7327	71.4894	61.0906	66.4206	67.4494	68.561	67.404
XLOC_034460	Ppse_ynau_088283	-	scaffold13165:31632-47273	6.23139	7.8421	12.3711	17.0072	9.60219	31.7778	22.1109	25.8845	31.0788	6.62327	20.1313	13.3143
XLOC_034526	Ppse_ynau_137595	+	scaffold13182:1895-4786	132.771	145.152	140.61	215.626	165.776	146.58	166.993	180.402	185.764	174.746	189.123	171.308
XLOC_034540	Ppse_ynau_004064	+	scaffold13186:70326-71001	145.069	164.88	144.104	372.026	277.962	282.17	367.326	374.934	375.772	273.665	298.967	285.473
XLOC_034545	Ppse_ynau_004075	-	scaffold13186:27457-28988	33.9237	34.2767	24.7355	12.9522	9.54782	14.4117	8.60904	7.54712	12.9172	14.1085	19.2146	9.05703
XLOC_034549	Ppse_ynau_004067	-	scaffold13186:84047-91173	116.095	121.781	121.322	146.494	133.276	127.311	116.335	114.405	114.917	117.965	111.136	114.813
XLOC_034586	Ppse_ynau_011271	-	scaffold13192:132-351	49.2302	41.1783	34.1705	10.5729	58.1	44.2892	33.7323	26.0119	37.9596	27.8828	18.8219	25.8764
XLOC_034591	Ppse_ynau_053501	+	scaffold13193:24806-64065	26.7736	25.1587	30.2283	23.5105	37.821	35.566	41.1978	37.4246	36.2772	45.9854	35.4863	40.056
XLOC_034640	Ppse_ynau_116741	-	scaffold13196:10068-11905	1.58984	5.33227	6.04746	3.35589	14.2394	6.0075	2.32396	2.61736	2.51745	3.82184	3.8904	20.403
XLOC_034674	-	.	scaffold1321:129429-129530	309.007	318.114	291.174	91.013	28.4629	111.197	112.923	137.492	254.148	121.749	100.814	123.749
XLOC_034742	Ppse_ynau_041965	+	scaffold13226:10325-26337	259.071	288.448	256.993	729.41	930.281	791.684	671.75	626.912	601.919	608.326	693.488	644.076
XLOC_034746	Ppse_ynau_041972	+	scaffold13226:62844-74719	246.052	274.188	266.095	428.63	328.881	334.719	383.915	404.058	388.063	350.707	384.202	349.222
XLOC_034747	Ppse_ynau_041972	+	scaffold13226:62844-74719	308.477	274.83	256.78	431.59	250.128	366.304	289.027	336.066	337.141	362.393	392.046	325.862
XLOC_034748	Ppse_ynau_041963	+	scaffold13226:62844-74719	150.751	166.954	153.024	213.138	218.794	217.925	210.968	204.944	199.035	222.358	226.179	226.972
XLOC_034749	Ppse_ynau_041966	-	scaffold13226:10325-26337	337.107	359.595	336.176	1155.38	1001.52	995.758	1190.73	1168.46	1182.91	742.8	757.271	714.728
XLOC_034752	Ppse_ynau_041972	-	scaffold13226:62844-74719	3.58429	12.996	5.22674	18.8185	18.9555	27.8214	63.2735	45.0693	24.4519	34.8881	29.9665	65.309
XLOC_034753	Ppse_ynau_041963	-	scaffold13226:62844-74719	33.9337	32.2014	34.5463	28.5206	28.8135	36.7999	39.9576	41.2184	36.1604	36.5916	28.3357	37.3972
XLOC_034754	Ppse_ynau_041964	-	scaffold13226:74774-78144	102.945	103.999	101.18	130.742	99.2671	107.93	131.073	109.128	125.186	138.723	139.345	129.334
XLOC_034800	-	.	scaffold13230:16323-16494	61.6378	43.1489	44.805	50.8323	6.81301	0	0	0	0	128.226	72.3936	82.9392
XLOC_034824	Ppse_ynau_079378	+	scaffold1324:127355-146785	64.654	56.8949	54.9886	54.2925	51.1992	59.0094	63.3177	66.0135	56.212	72.477	64.2685	62.6138
XLOC_034847	Ppse_ynau_081917	+	scaffold13243:19224-24542	22.2934	25.6559	23.7883	43.7341	35.9477	31.9467	27.3248	30.3001	29.6379	36.3664	39.445	41.015
XLOC_034855	Ppse_ynau_028511	+	scaffold13245:3647-4112	83.9518	103.463	86.2763	286.041	219.098	192.47	202.879	198.218	208.71	166.986	179.65	144.423
XLOC_034869	Ppse_ynau_028513	-	scaffold13245:157169-159074	16.8904	10.5993	6.65779	4.85577	4.5557	8.89899	18.0742	19.8059	20.3392	5.84605	14.119	8.40827
XLOC_034872	Ppse_ynau_113533	+	scaffold13248:28954-32011	158.322	177.845	157.414	239.665	193.343	168.439	226.303	230.062	225.261	190.279	215.729	203.086
XLOC_034875	Ppse_ynau_113537	+	scaffold13248:48189-69024	39.8339	43.3463	43.9991	59.3885	55.6739	48.3103	35.1862	36.9447	37.8474	52.7148	57.652	51.0597
XLOC_034876	Ppse_ynau_113538	+	scaffold13248:48189-69024	57.1373	56.1029	49.0178	82.2561	65.8668	64.9677	67.0708	71.1631	65.5905	58.1538	66.3139	66.832
XLOC_034882	Ppse_ynau_113524	-	scaffold13248:48189-69024	62.6078	59.2442	60.1503	76.2911	50.8437	76.1049	51.1637	45.9789	62.2184	77.7804	83.1133	70.4144
XLOC_034883	Ppse_ynau_113526	-	scaffold13248:71388-71991	22.2423	25.3294	24.741	60.1485	30.1874	35.0617	37.2242	31.7918	30.0846	46.0664	51.1732	49.4245
XLOC_034908	Ppse_ynau_140548	-	scaffold13251:37538-84893	105.715	98.3525	115.769	166.761	121.607	108.864	190.189	115.519	164.304	105.247	106.856	105.775
XLOC_034912	Ppse_ynau_068119	+	scaffold13252:17587-20271	11.254	14.0295	13.6957	35.2905	22.2683	23.1138	18.4344	17.579	18.6072	15.2606	14.4017	16.8798
XLOC_034924	Ppse_ynau_080744	+	scaffold13257:73156-96565	23.1887	22.7769	22.6865	50.8033	34.0241	32.7288	27.4302	30.4203	30.9956	37.2833	34.9566	39.5526
XLOC_034928	Ppse_ynau_080742	-	scaffold13257:7115-67945	14.0872	15.8457	13.7507	47.6304	25.418	25.2964	25.3976	23.3337	24.6202	26.1747	22.0903	23.7217
XLOC_034941	Ppse_ynau_082419	-	scaffold13260:12326-16567	190.032	178.134	196.539	549.081	499.056	475.112	375.391	383.262	397.381	373.632	390.266	395.804
XLOC_034942	Ppse_ynau_082420	-	scaffold13260:17147-24746	95.1489	101.55	86.3625	191.191	146.346	150.799	150.796	125.73	134.077	113.572	136.391	127.503
XLOC_034952	Ppse_ynau_121924	+	scaffold13262:165025-173555	60.5151	64.7267	74.6384	96.3552	83.1187	60.8038	73.9285	61.6155	68.119	74.6822	84.1375	57.433
XLOC_034954	Ppse_ynau_121933	-	scaffold13262:60433-76651	153.483	148.786	157.274	227.712	164.96	158.878	204.438	206.234	214.331	166.61	180.887	170.174
XLOC_034959	-	-	scaffold13262:184422-184591	432.09	404.386	356.921	636.327	434.184	265.039	592.134	471.904	592.301	557.162	480.578	471.929
XLOC_034960	-	.	scaffold13263:19747-19810	2424.86	3432.45	2448.13	0	0	409.03	0	1213.8	0	358.274	370.834	1820.8
XLOC_034966	Ppse_ynau_097530	-	scaffold13264:12557-13517	9.9731	8.76974	10.2786	102.504	93.442	87.8289	102.361	106.292	112.785	36.04	35.4605	31.9517
XLOC_035023	Ppse_ynau_094570	+	scaffold13277:9877-11950	49.0929	54.3523	50.2793	58.8018	36.1228	37.2032	31.3615	31.584	30.6311	27.731	28.9723	29.497
XLOC_035028	-	.	scaffold13277:19183-19264	300.261	123.644	60.6284	0	0	0	0	0	0	780.799	587.761	505.035
XLOC_035040	-	+	scaffold13282:7741-8960	6.86952	6.23997	12.239	7.73617	17.3078	5.453	6.64513	14.0243	19.3871	17.6725	8.89881	8.25318
XLOC_035051	-	.	scaffold13282:528-656	15.1132	23.338	53.4039	33.3852	0	20.3946	10.3555	10.0869	41.4339	35.7278	101.696	72.6294
XLOC_035065	-	-	scaffold1329:12059-13235	17.6576	20.3057	16.3081	39.9928	26.8022	26.6448	27.6141	30.5118	30.2111	26.3694	25.1803	26.6819
XLOC_035069	Ppse_ynau_117148	+	scaffold13290:103274-103580	71.9905	86.2798	94.3771	98.1064	68.2905	56.5487	57.4262	63.1077	82.4814	52.0718	49.9535	33.5636
XLOC_035073	Ppse_ynau_117149	-	scaffold13290:106301-110357	151.264	166.915	149.549	599.553	712.561	641.265	565.25	551.869	566.614	360.801	388.543	363.413
XLOC_035105	Ppse_ynau_125303	+	scaffold13307:46978-52594	43.7859	48.6436	44.9036	98.2447	83.0085	75.2905	96.3752	89.5472	91.6753	75.5433	77.6113	75.7817
XLOC_035179	Ppse_ynau_122438	+	scaffold13328:46390-47800	141.246	155.907	158.813	270.321	196.206	215.868	219.53	229.276	243.273	174.509	175.319	189.17
XLOC_035199	Ppse_ynau_049041	+	scaffold13331:28466-31429	29.9423	32.3004	25.2739	37.9455	27.6242	25.8997	26.3423	29.9555	30.9669	35.1195	33.2797	32.3282
XLOC_035248	Ppse_ynau_120964	+	scaffold13345:103196-125512	84.763	81.8516	86.5362	161.56	117.868	116.419	92.4497	158.22	141.756	114.405	87.9927	103.178
XLOC_035250	Ppse_ynau_120957	-	scaffold13345:103196-125512	579.653	669.65	571.385	866.719	727.703	618.156	738.111	693.635	798.597	693.43	712.542	658.557
XLOC_035262	Ppse_ynau_027267	-	scaffold13346:56517-63380	55.2255	64.0888	59.0465	124.342	98.3265	96.0243	91.388	89.9853	91.4294	80.7018	94.3305	89.0603
XLOC_035278	Ppse_ynau_121802	-	scaffold13350:62319-79894	102.968	116.922	107.772	140.525	113.897	101.254	126.095	108.719	124.896	102.949	118.187	112.014
XLOC_035333	Ppse_ynau_045538	-	scaffold13357:145594-173446	22.198	18.3372	24.406	38.2956	46.7457	37.1645	25.6697	30.4503	41.6447	46.2892	56.8512	52.8124
XLOC_035344	Ppse_ynau_084016	+	scaffold13358:245516-251659	2381.91	2346.59	2762.95	2230.14	999.305	1126.31	1651.54	1116.52	1417.25	1844.59	1502.08	1504.15
XLOC_035385	Ppse_ynau_012431	+	scaffold13360:83886-87702	46.5245	41.2213	44.4819	43.0026	55.6517	42.7971	53.2655	58.5307	53.2562	57.4221	52.5314	50.1345
XLOC_035393	-	.	scaffold13360:83432-83815	26.2957	34.7407	21.2384	14.1991	30.2765	31.6406	30.9304	29.5429	24.6312	26.4193	30.0264	25.537
XLOC_035411	Ppse_ynau_018093	+	scaffold1337:33818-36285	109.11	135.525	105.029	107.139	80.9246	75.1232	294.911	291.11	283.207	426.349	443.689	373.822
XLOC_035427	Ppse_ynau_020995	+	scaffold13371:49241-54865	28.0938	25.9468	26.7776	39.5889	27.2684	29.5703	25.2348	26.4915	26.76	17.3164	14.9847	15.7142
XLOC_035431	Ppse_ynau_020994	-	scaffold13371:38276-44305	44.6017	43.761	43.9316	36.0463	53.6896	50.1309	46.3996	47.8203	47.9777	44.0105	39.4323	41.2257
XLOC_035449	Ppse_ynau_124443	+	scaffold13374:187628-224470	5.5408	6.65478	13.0526	5.43985	5.10368	4.9847	12.6551	9.86144	8.86109	13.0985	7.90864	18.861
XLOC_035451	-	+	scaffold13374:241665-244790	103.715	69.8417	89.1716	81.4944	115.779	105.361	124.727	119.141	96.806	127.283	93.2577	108.709
XLOC_035485	Ppse_ynau_102474	-	scaffold13386:17352-50775	44.5998	55.7943	43.3644	74.8994	65.3992	58.387	62.698	61.1151	63.3095	58.5007	58.0328	54.2003
XLOC_035503	Ppse_ynau_108246	+	scaffold13391:25745-43217	33.9241	35.8784	31.8818	52.0473	39.8635	33.635	40.1363	41.7159	44.7081	46.8029	44.5067	41.6744
XLOC_035515	Ppse_ynau_034103	-	scaffold13393:1306-20824	113.645	136.349	137.046	362.046	282.499	300.04	289.581	277.392	311.006	211.694	221.264	200.103
XLOC_035533	Ppse_ynau_077484	+	scaffold134:52683-58016	44.4904	54.524	49.4716	104.25	86.5875	81.9999	99.339	89.0359	120.471	77.5125	90.4188	90.3473
XLOC_035534	Ppse_ynau_077485	+	scaffold134:61576-66984	44.3961	46.6095	39.7925	82.6431	87.0508	74.3443	108.227	93.8799	104.843	50.0516	52.5233	54.2186
XLOC_035564	Ppse_ynau_006134	-	scaffold13407:91526-91858	6.12583	2.10212	12.3692	6.01422	0	5.51102	0	5.45134	8.39717	2.41358	0	2.45323
XLOC_035565	Ppse_ynau_080818	+	scaffold13408:9191-12437	80.4234	82.7446	79.7083	97.963	88.1024	82.6083	98.7543	101.709	96.5899	97.344	105.348	99.7802
XLOC_035579	-	-	scaffold13409:79354-86583	37.1314	44.2327	38.4945	12.2827	36.5767	35.8028	38.949	27.2458	48.0478	48.2964	34.1219	32.6882
XLOC_035595	Ppse_ynau_052889	-	scaffold13412:17396-17552	13.9231	10.75	14.0567	0	0	14.0914	0	0	0	0	0	0
XLOC_035603	Ppse_ynau_111607	-	scaffold13413:27561-30248	61.0102	64.4855	60.6881	118.308	116.896	109.395	72.6758	76.4896	86.6349	120.655	112.376	94.3572
XLOC_035628	-	.	scaffold13418:206451-206569	31.6345	65.1337	63.8762	124.233	72.8472	142.298	144.506	70.3784	72.2733	124.64	77.4059	63.344
XLOC_035659	Ppse_ynau_122110	-	scaffold1343:17588-32125	75.3509	84.8619	80.7437	91.4672	72.272	76.9654	78.7672	77.7006	79.8309	97.4576	98.4651	90.4386
XLOC_035768	-	+	scaffold13449:604-13718	30.2984	23.9472	35.7587	14.8074	28.7831	38.1009	33.3944	34.5163	33.9427	23.3267	16.3939	25.9821
XLOC_035769	Ppse_ynau_127976	+	scaffold13451:2946-29935	33.5154	33.0587	34.6711	37.411	51.448	52.31	47.1503	50.9885	49.6162	43.6631	40.2822	43.0711
XLOC_035810	Ppse_ynau_040842	+	scaffold13461:81895-83494	25.9648	24.3351	14.9329	17.8985	18.6857	34.1185	15.9466	18.3457	23.8825	23.7895	25.6434	17.403
XLOC_035823	Ppse_ynau_063005	+	scaffold13465:23335-28957	47.5251	47.3016	40.9769	117.544	82.2367	84.0331	122.908	112.349	116.987	98.0653	127.168	120.84
XLOC_035860	Ppse_ynau_096091	+	scaffold1347:255479-255662	0	0	0	0	0	0	0	0	0	6.8186	16.4678	9.24083
XLOC_035878	Ppse_ynau_050545	+	scaffold13472:24716-34427	95.6144	105.969	100.216	163.536	164.367	152.107	180.213	165.249	181.76	183.002	198.53	192.019
XLOC_035883	-	+	scaffold13472:103167-116988	10.9253	14.1632	13.6855	20.5586	22.0835	13.9241	17.19	15.1236	27.7336	13.8703	15.3466	13.3689
XLOC_035884	Ppse_ynau_050542	+	scaffold13472:103167-116988	656.323	660.734	632.766	1398.85	1098.25	907.212	998.471	897.54	1103.27	776.537	923.574	833.081
XLOC_035888	Ppse_ynau_050542	-	scaffold13472:103167-116988	615.396	593.499	582.95	1233.5	1031.29	891.924	819.656	889.701	947.656	719.473	737.244	726.135
XLOC_036054	Ppse_ynau_069491	-	scaffold13517:22355-27315	30.554	32.9241	33.4262	44.8484	64.6725	55.2228	22.274	24.0028	22.4863	41.7097	40.9046	42.3047
XLOC_036081	Ppse_ynau_005340	-	scaffold1352:254984-274616	73.0326	66.6755	63.5364	47.0107	69.7931	75.9484	50.2272	50.676	43.9731	32.7195	34.9532	37.855
XLOC_036084	-	.	scaffold1352:225223-225551	10.9351	11.9007	9.77833	19.7847	9.49687	5.05935	14.1291	16.6819	19.2724	15.1411	8.40931	7.88261
XLOC_036085	Ppse_ynau_131188	+	scaffold13522:23948-24881	69.1652	78.7454	69.7745	31.652	33.5662	30.3121	37.1309	34.8734	40.6119	27.0601	26.4271	24.916
XLOC_036120	-	.	scaffold13522:18263-18472	28.8557	38.3704	40.0572	12.3943	18.2732	8.11237	19.7718	12.8392	19.7774	27.0017	29.4193	24.5564
XLOC_036127	Ppse_ynau_017672	-	scaffold13525:8950-18782	40.1871	41.6233	42.3864	121.141	143.323	145.126	163.445	165.525	155.929	87.2303	77.6963	90.2316
XLOC_036135	Ppse_ynau_077098	-	scaffold13526:202852-207130	73.0357	87.5719	74.7957	148.358	98.3392	130.886	84.2968	107.345	90.2426	94.1967	92.2593	109.939
XLOC_036150	Ppse_ynau_004805	+	scaffold13529:20819-34232	44.8009	43.7068	42.8857	53.148	44.1541	42.2728	40.7805	38.75	49.2486	43.6989	33.9395	39.8208
XLOC_036152	Ppse_ynau_004806	-	scaffold13529:20819-34232	56.4888	55.0249	52.6698	71.7392	85.5713	73.9482	88.9922	83.5618	98.2381	61.4608	64.9821	64.5008
XLOC_036177	Ppse_ynau_129424	-	scaffold13534:42976-43300	15.4609	23.2117	16.9101	34.6276	35.603	32.165	34.4298	19.778	27.8165	19.7978	21.674	22.4449
XLOC_036194	Ppse_ynau_066898	+	scaffold13540:20309-21001	214.086	230.676	209.386	678.247	532.243	530.957	610.548	583.707	560.082	461.747	479.714	449.763
XLOC_036195	Ppse_ynau_066899	+	scaffold13540:21034-21376	310.908	311.349	303.342	901.174	610.996	666.106	873.029	847.741	846.179	558.083	525.825	529.254
XLOC_036199	-	.	scaffold13540:19907-20090	288.434	235.568	302.85	719.275	672.169	721.371	603.443	651.957	619.429	511.395	552.848	529.037
XLOC_036220	Ppse_ynau_115272	+	scaffold13550:57164-57410	8.42866	15.1849	12.7643	36.2035	21.3502	19.9046	26.9514	15.0012	30.8102	29.0579	29.2172	28.6914
XLOC_036228	-	+	scaffold13550:182670-219888	15.0948	32.1895	24.7076	46.7181	19.1312	21.4224	24.6664	20.6348	24.6303	30.8765	40.0669	31.127
XLOC_036239	Ppse_ynau_115262	-	scaffold13550:182670-219888	36.7803	26.6808	31.0715	55.9807	38.48	41.1701	26.9981	29.3684	28.129	52.1005	53.1676	51.7463
XLOC_036253	Ppse_ynau_090590	+	scaffold13555:135794-162993	11.2458	3.85906	11.3537	11.0409	5.17929	15.1756	0	0	15.4155	4.43084	9.17233	13.5109
XLOC_036273	Ppse_ynau_041115	+	scaffold13560:14231-15297	98.6204	98.9887	141.882	72.6176	74.9431	93.1585	97.9828	128.351	67.5934	154.455	102.558	162.916
XLOC_036303	Ppse_ynau_073685	+	scaffold13565:12132-19146	13.1636	13.783	17.4418	39.5895	23.6199	31.0342	21.2799	21.3089	23.9477	20.8879	17.3262	18.2091
XLOC_036305	Ppse_ynau_073687	+	scaffold13565:52400-76896	118.488	127.594	122.905	177.922	181.773	158.773	131.635	135.634	145.538	155.301	150.909	142.298
XLOC_036314	Ppse_ynau_029311	-	scaffold13567:38656-42772	1030.55	1055.38	998.035	788.044	1186.84	1337.8	1177.16	1150.38	1196.8	1318.27	1202.54	1211.35
XLOC_036329	Ppse_ynau_075015	-	scaffold1357:164428-165089	27.3877	25.6024	27.6506	33.8427	52.658	51.7677	17.2583	10.085	20.3741	19.7234	15.7984	23.2952
XLOC_036333	Ppse_ynau_074863	+	scaffold13572:30359-35198	91.3881	101.594	97.117	96.6244	84.1079	90.274	94.3625	90.3771	103.236	89.9399	89.8458	94.1541
XLOC_036344	Ppse_ynau_106720	+	scaffold13573:121379-122931	44.241	47.0629	40.0128	59.4515	90.161	85.5716	78.3105	80.4619	66.2037	130.732	101.937	104.975
XLOC_036345	-	+	scaffold13573:123297-124981	33.4177	39.6952	24.6549	111.676	124.309	124.88	70.4543	58.3325	72.2361	86.5955	106.929	115.813
XLOC_036346	-	+	scaffold13573:123297-124981	13.0667	5.38071	14.5113	12.1872	15.0448	17.6329	19.1003	22.0931	16.1204	25.7414	12.789	16.7451
XLOC_036363	Ppse_ynau_036170	+	scaffold13582:18290-19598	487.425	534.822	503.618	2397.34	1730.56	1637.11	1727.78	1658.67	1832.17	1790.58	1908.05	1816.96
XLOC_036418	Ppse_ynau_062538	+	scaffold13593:64753-69494	43.7788	46.9102	46.6325	99.7422	79.2892	80.9036	87.3805	80.9616	77.279	104.688	109.5	101.924
XLOC_036435	-	-	scaffold1360:27610-31235	27.3711	37.4096	32.2558	3.98345	6.33652	4.00199	4.44943	12.6372	5.56178	7.993	9.92792	7.90407
XLOC_036440	Ppse_ynau_061775	+	scaffold13604:33603-38653	25.3371	15.081	19.5735	10.4889	16.259	23.8229	25.6413	19.0536	25.3693	31.1039	20.6678	25.3327
XLOC_036480	Ppse_ynau_015047	-	scaffold13613:128964-130183	17.0498	17.1441	16.0125	12.5544	22.7354	15.2495	16.5728	18.7892	15.4905	18.5126	14.3105	12.6239
XLOC_036486	Ppse_ynau_015052	-	scaffold13613:220201-221690	75.854	86.6731	82.5359	113.505	96.0944	83.426	78.8681	78.7221	89.4834	83.4098	88.3243	81.3596
XLOC_036515	Ppse_ynau_013302	-	scaffold1362:137710-149162	33.0267	34.1568	34.1045	67.0129	61.8851	58.8111	68.8049	73.7473	79.2479	64.5398	64.6138	64.8733
XLOC_036530	Ppse_ynau_092416	-	scaffold13621:210615-255111	51.3254	52.7991	53.4078	34.0217	42.8938	48.2092	46.9079	49.0784	47.6175	38.5027	39.7872	46.0898
XLOC_036561	Ppse_ynau_013616	+	scaffold13625:7807-40255	78.563	88.0499	74.5018	78.7844	78.7824	73.613	72.9618	65.0536	71.7594	71.3009	79.2648	71.7446
XLOC_036579	Ppse_ynau_067825	+	scaffold13627:21081-48153	8.62848	6.61321	9.55483	17.4013	6.89129	12.9514	9.47885	19.8294	7.2493	18.3633	13.8754	11.7237
XLOC_036612	Ppse_ynau_115105	-	scaffold13630:39187-105531	45.7501	43.0734	38.2118	46.0914	33.4052	34.4048	43.2079	43.3672	44.9834	39.3731	39.891	41.7278
XLOC_036617	Ppse_ynau_054685	+	scaffold13631:47743-48688	4.35354	2.9879	8.79062	14.9598	4.01009	19.583	11.9321	11.6226	9.94624	10.2918	1.77543	8.71739
XLOC_036621	Ppse_ynau_106850	-	scaffold13636:28900-29228	68.3596	69.5923	63.6476	88.3669	79.7577	70.7235	103.047	92.263	88.5001	81.6989	100.361	95.8167
XLOC_036628	Ppse_ynau_111754	+	scaffold13639:14928-27468	35.3749	31.9762	29.1812	16.5181	25.6302	27.9434	32.5154	22.4582	27.7937	34.8029	17.9449	29.0244
XLOC_036630	-	+	scaffold13639:14928-27468	230.638	221.606	221.208	260.401	297.42	264.55	200.174	220.636	200.231	236.266	258.657	244.765
XLOC_036647	-	-	scaffold13647:35327-45303	34.3915	34.4443	38.0799	70.1881	61.0309	58.6837	68.2093	58.9537	63.9784	52.6402	52.7453	52.5383
XLOC_036652	Ppse_ynau_122247	-	scaffold13647:105593-107066	28.315	27.9281	28.946	53.8704	39.8867	41.9987	23.6826	21.2734	21.0331	16.8277	14.8049	15.1086
XLOC_036668	Ppse_ynau_027159	-	scaffold13652:25008-33165	86.4219	81.3417	88.5894	72.3973	139.821	144.948	127.101	117.424	114.202	89.8508	85.548	96.9411
XLOC_036675	Ppse_ynau_047336	+	scaffold13653:105932-123194	10.8236	14.0349	8.34064	19.757	6.35353	13.0828	15.1184	13.0993	12.7637	15.6443	24.0745	15.709
XLOC_036690	-	.	scaffold13653:103076-103256	63.3003	60.9615	53.5999	54.128	39.4979	35.8216	50.3688	10.9027	61.5792	26.5494	34.9747	44.1582
XLOC_036720	Ppse_ynau_120249	-	scaffold13656:231793-237827	37.6483	39.9976	38.0634	43.5941	54.0765	55.4887	30.3024	34.3509	32.5103	37.2947	35.1873	36.6801
XLOC_036757	Ppse_ynau_132862	-	scaffold13676:8368-8539	7.39653	2.53817	2.48917	0	0	6.65418	0	9.87318	13.5187	2.91424	3.0164	11.8485
XLOC_036764	-	+	scaffold13677:79600-96888	203.737	193.292	183.662	549.333	517.841	427.647	455.371	434.757	519.168	361.448	325.411	355.543
XLOC_036776	Ppse_ynau_057393	-	scaffold13683:5044-37164	22.1904	20.5897	21.0105	54.6158	52.0513	43.5568	44.6636	42.449	40.2569	38.3884	39.3894	31.7271
XLOC_036810	Ppse_ynau_131243	-	scaffold1369:39397-39748	20.5609	9.76934	15.1695	11.646	7.64839	8.53724	8.66972	9.50039	14.0923	9.34734	8.70752	8.55081
XLOC_036853	Ppse_ynau_003030	+	scaffold1370:43036-43437	45.9837	52.9082	45.7422	28.8801	68.2057	53.84	42.6283	32.4958	41.7134	54.3528	60.3949	55.2458
XLOC_036855	Ppse_ynau_003027	-	scaffold1370:19691-21452	45.6529	38.4532	37.7108	12.2239	17.2028	22.4024	62.5624	44.3195	45.5128	9.81124	0	19.9449
XLOC_036868	Ppse_ynau_045673	-	scaffold13700:52832-55518	90.2416	110.678	102.478	108.383	19.0753	17.2194	27.8605	26.177	35.7016	28.8006	32.3265	30.841
XLOC_036887	Ppse_ynau_041715	-	scaffold13703:19228-19615	25.0834	40.3893	33.549	6.63019	3.25834	9.54713	4.11315	5.15113	7.93474	7.60222	12.3277	15.1967
XLOC_036892	Ppse_ynau_134006	+	scaffold13710:11120-11348	10.7641	10.1579	9.05617	10.568	19.8299	4.8419	3.68777	8.38156	7.37762	11.6629	15.3641	11.8546
XLOC_036898	Ppse_ynau_051344	+	scaffold13713:4060-8629	65.086	62.4911	61.3177	66.5972	57.1161	52.2165	52.2559	56.0853	59.526	67.4495	65.6126	63.5878
XLOC_036910	Ppse_ynau_051349	-	scaffold13713:107092-116279	63.631	76.5208	73.5649	57.3446	23.0911	45.3679	57.8937	49.6124	41.513	51.195	83.1348	67.1816
XLOC_036911	-	.	scaffold13713:0-176	19.952	29.6689	38.0487	35.9122	30.6299	47.8654	45.5701	29.5919	39.5053	31.4444	48.8201	66.5854
XLOC_036954	Ppse_ynau_102393	+	scaffold13729:74741-81889	48.0342	47.3097	50.432	43.7266	33.7052	29.976	41.5908	37.5372	40.4215	45.8556	47.7227	43.5255
XLOC_036959	Ppse_ynau_102405	+	scaffold13729:113103-116021	31.1023	36.6746	30.8509	65.7638	59.3923	55.1551	64.5831	68.9158	69.7831	32.4585	32.8898	33.5211
XLOC_036960	Ppse_ynau_102406	+	scaffold13729:118675-129128	723.989	763.003	760.309	1321.65	1027.32	978.3	1179.14	1116.41	1202.99	1208.46	1199.65	1155.79
XLOC_036963	-	-	scaffold13729:71971-72114	1300.7	726.902	1125.58	656.742	924.236	802.391	305.566	545.67	254.71	175.706	318.265	580.426
XLOC_036977	Ppse_ynau_003861	+	scaffold13738:17041-18653	1.44549	1.32275	1.62151	12.8907	3.99437	3.25104	6.98815	6.48527	5.61412	1.13905	0.638615	0.868322
XLOC_037019	Ppse_ynau_034234	+	scaffold13745:64546-68261	233.994	237.132	217.462	130.35	73.0201	81.107	61.2316	56.3454	59.7498	114.001	113.688	107.329
XLOC_037029	Ppse_ynau_030651	+	scaffold13746:81814-99147	48.007	49.7978	44.4619	61.5163	49.2558	49.8563	34.3397	38.6819	42.9082	47.643	39.2848	43.2007
XLOC_037032	Ppse_ynau_030644	-	scaffold13746:9662-37778	59.7534	61.7983	60.5627	104.087	81.2737	85.3516	88.7192	86.9358	90.5215	86.0192	91.0866	85.1206
XLOC_037036	Ppse_ynau_030643	-	scaffold13746:103976-119810	133.021	123.903	135.647	200.403	167.056	143.615	147.305	168.352	151.707	197.524	202.485	169.371
XLOC_037042	Ppse_ynau_122565	-	scaffold13749:33590-51228	30.9287	32.4059	29.5081	73.7537	47.9982	50.9026	39.5	40.3862	40.7023	31.6744	33.3738	28.4651
XLOC_037045	Ppse_ynau_122570	-	scaffold13749:88845-92722	102.701	111.569	101.357	37.7758	46.826	45.9538	27.8643	32.9694	33.6982	21.7142	22.2662	20.1026
XLOC_037063	Ppse_ynau_059470	-	scaffold13760:14489-14877	1888.33	2234.56	1969.54	1049.16	720.975	884.074	540.959	433.775	523.979	966.425	958.254	1076.15
XLOC_037084	Ppse_ynau_093682	+	scaffold13765:234752-234925	18.8939	9.72535	28.6127	34.7806	42.4206	54.1799	38.8381	18.9152	32.3742	27.9157	28.8944	25.5369
XLOC_037125	Ppse_ynau_040653	+	scaffold1377:21711-90676	15.7826	14.0321	15.0208	23.3344	33.5282	32.6623	12.4384	14.364	15.0928	22.2681	24.6896	20.3106
XLOC_037149	Ppse_ynau_064604	+	scaffold13782:60081-67570	200.812	240.121	249.054	437.126	403.381	425.266	413.45	437.712	440.063	391.427	462.47	406.484
XLOC_037175	-	+	scaffold13787:30149-43754	46.8677	58.3509	48.5227	66.0522	44.5001	43.55	63.1453	60.106	60.56	54.8212	58.9044	52.5402
XLOC_037182	Ppse_ynau_055645	-	scaffold13787:30149-43754	520.412	616.384	520.624	1233.68	689.017	727.052	967.742	849.761	891.875	741.698	929.4	828.654
XLOC_037187	Ppse_ynau_055641	-	scaffold13787:90799-102446	115.611	130.378	130.813	136.015	89.1241	101.553	139.949	145.559	130.676	148.669	131.741	119.476
XLOC_037215	Ppse_ynau_040732	-	scaffold13794:22725-22899	39.305	64.2654	56.0219	61.2882	44.7229	56.1603	72.8739	52.4659	57.0479	54.6572	50.916	44.4441
XLOC_037226	-	.	scaffold13796:23129-23291	0	0	0	0	4.16888	0	0	0	0	21.3987	25.8403	14.5002
XLOC_037233	Ppse_ynau_088858	+	scaffold138:59609-61870	101.842	110.48	101.163	164.251	160.699	142.698	143.589	122.736	146.71	167.619	175.332	167.293
XLOC_037256	-	.	scaffold13806:31210-31308	0	0	0	34.7634	0	0	0	94.5296	64.7165	83.706	288.802	56.7208
XLOC_037322	-	.	scaffold13822:62432-62630	26.1212	34.3608	21.9766	17.0969	24.0605	11.7498	15.9095	5.81128	19.8925	29.1601	28.4069	40.1
XLOC_037373	Ppse_ynau_035051	+	scaffold13832:43081-46232	404.344	396.515	422.093	845.485	663.597	662.293	651.968	677.783	736.714	523.891	521.803	523.779
XLOC_037443	Ppse_ynau_003741	-	scaffold1384:13114-13660	30.7716	33.2151	30.2554	40.2437	27.445	31.7634	34.4592	35.5576	43.9124	34.8792	40.5972	34.2107
XLOC_037469	Ppse_ynau_122625	+	scaffold13847:100377-107490	51.8964	54.388	43.7757	62.1038	46.4096	50.9456	43.9402	47.6676	48.6043	44.4098	43.6911	44.3729
XLOC_037470	Ppse_ynau_122629	-	scaffold13847:25456-30021	32.4174	33.5575	34.1402	66.1156	38.2278	36.4178	57.6123	60.5952	56.2103	38.8625	42.6298	38.6122
XLOC_037501	-	+	scaffold13856:87487-122344	66.2622	61.0253	29.0189	55.7414	41.4256	45.0857	44.7112	38.0727	16.9183	37.7748	14.7577	29.003
XLOC_037524	Ppse_ynau_021896	+	scaffold1386:81208-99453	29.1214	27.2193	29.8883	37.4067	52.2386	50.0928	40.3348	49.161	50.166	33.5698	32.1997	33.6051
XLOC_037552	Ppse_ynau_006192	+	scaffold13863:312591-333297	88.2371	84.2089	88.2823	68.3926	58.3724	62.7795	103.726	109.139	102.72	121.085	105.121	116.377
XLOC_037581	Ppse_ynau_001431	+	scaffold13874:62704-64784	25.9166	33.4303	29.0373	50.3003	42.255	38.1537	49.0276	33.1923	41.6811	47.1577	39.5806	44.2481
XLOC_037582	Ppse_ynau_001433	+	scaffold13874:75903-78740	153.826	195.977	205.778	277.515	329.442	313.977	366.281	305.43	305.76	202.28	225.843	217.157
XLOC_037616	Ppse_ynau_042520	-	scaffold13881:13220-16850	125.148	128.273	99.7265	107.273	83.0344	91.3775	44.1463	36.1651	43.7999	45.5223	39.9176	58.3129
XLOC_037631	Ppse_ynau_042541	-	scaffold13881:295600-296802	0	3.33337	0	4.76842	4.47374	4.36945	0	4.32213	0	3.82725	11.8843	0
XLOC_037665	Ppse_ynau_054343	+	scaffold13891:10317-32294	237.98	212.151	196.493	274.035	305.22	222.839	203.881	280.511	176.648	253.863	257.297	153.976
XLOC_037694	Ppse_ynau_068817	+	scaffold13898:10804-33722	43.8507	45.4223	47.3428	73.1649	64.3198	62.2972	47.2053	46.4069	49.5814	56.3275	54.9009	57.3562
XLOC_037701	Ppse_ynau_068825	+	scaffold13898:110677-110872	1292.61	1370.13	1119.47	1369.05	1807.12	1539.72	1857.44	1608.9	1834.87	1761.4	1500.86	1755.37
XLOC_037705	Ppse_ynau_068839	-	scaffold13898:10804-33722	62.4882	69.4056	45.4311	75.4875	101.406	65.6667	57.1324	87.6831	93.2457	92.0023	100.712	81.9429
XLOC_037712	Ppse_ynau_068820	-	scaffold13898:87810-99255	81.8048	78.3038	82.2163	339.275	447.13	410.88	237.199	241.674	260.883	160.016	153.849	143.809
XLOC_037721	Ppse_ynau_068837	-	scaffold13898:262128-265187	21.7563	24.9655	23.7306	51.5441	39.4048	43.31	23.9646	25.4368	24.3943	18.0559	18.1226	16.5915
XLOC_037723	-	.	scaffold13898:154046-154114	342.958	353.065	519.373	2777.85	1895.41	694.209	704.981	686.691	235.06	1013.44	839.177	824.074
XLOC_037727	Ppse_ynau_017148	+	scaffold1390:13450-39226	204.194	258.788	202.696	63.6848	43.2865	32.9341	77.7791	75.6519	88.8688	82.7977	92.6771	86.8622
XLOC_037728	Ppse_ynau_017147	-	scaffold1390:13450-39226	61.1764	78.3171	131.107	45.1458	10.4873	22.0837	79.8373	68.7174	72.2465	37.562	46.4133	44.7072
XLOC_037760	-	+	scaffold13908:43265-78472	7.36005	11.4066	14.6233	26.0502	28.6896	22.6862	18.9935	10.7452	26.5657	17.162	23.3536	17.3816
XLOC_037762	Ppse_ynau_075548	-	scaffold13908:43265-78472	25.2595	21.5851	25.4298	44.4722	63.9749	55.5394	56.7753	47.5858	53.1385	43.896	44.555	50.1361
XLOC_037772	Ppse_ynau_063035	+	scaffold13909:217711-217951	35.6989	39.0968	35.2746	22.3714	13.6428	24.5995	31.2265	17.2359	31.2353	33.2183	16.7268	21.901
XLOC_037795	Ppse_ynau_044513	+	scaffold13910:56019-138244	16.5126	18.4071	17.2125	19.7166	32.1341	30.3475	24.9548	24.4449	21.7146	23.5572	25.7665	26.0755
XLOC_037894	Ppse_ynau_019267	+	scaffold13931:2551-7323	10.3513	8.64575	10.845	31.9263	28.8739	26.6195	24.0884	30.2418	34.2687	26.5482	21.2663	24.1686
XLOC_037904	Ppse_ynau_022830	-	scaffold13934:5975-13947	86.6865	90.2526	87.4679	79.5091	64.8252	56.6847	58.7517	57.3522	61.4914	65.7962	70.346	62.4098
XLOC_037940	Ppse_ynau_099290	-	scaffold13939:31424-33191	0	0	0	0	15.2436	0	0	0	0	0	0	0
XLOC_037956	Ppse_ynau_024842	-	scaffold13941:54358-59053	64.6926	71.0289	65.018	82.4982	76.2839	80.3385	87.8089	94.5121	84.7769	62.4556	72.5884	69.2274
XLOC_037965	Ppse_ynau_063334	+	scaffold13947:31890-36966	45.2649	56.147	50.1985	46.3326	54.8887	41.4831	42.6278	51.1868	48.3164	53.8989	65.7942	54.8964
XLOC_037967	Ppse_ynau_063333	-	scaffold13947:20545-29849	175.109	146.239	177.506	152.427	119.875	110.138	124.071	113.829	132.498	167.76	139.542	148.823
XLOC_037970	Ppse_ynau_020352	+	scaffold1395:16498-21749	37.5651	40.3666	40.6914	85.7396	80.9905	67.6757	81.2121	65.8734	75.8564	51.0051	45.7033	49.9147
XLOC_037987	Ppse_ynau_026358	+	scaffold13953:58569-63067	60.0064	64.0433	66.3662	93.8676	85.4465	85.0997	104.942	101.692	91.9877	115.713	118.045	104.059
XLOC_038016	Ppse_ynau_056090	-	scaffold13961:16050-35751	184.79	201.712	200.297	557.945	581.291	621.181	528.095	509.62	542.087	379.544	427.216	326.043
XLOC_038021	Ppse_ynau_115466	+	scaffold13968:66754-83782	37.3981	32.8111	32.9303	30.7564	40.0729	41.0941	41.2286	32.8411	40.024	32.5229	34.0352	33.4618
XLOC_038053	Ppse_ynau_088721	-	scaffold13974:27076-27826	31.9329	31.023	35.2163	32.9398	53.8588	48.2358	21.5846	19.1046	26.1257	21.8477	25.2534	23.5892
XLOC_038063	Ppse_ynau_118026	-	scaffold13976:2694-11513	3813.84	5525.81	3422.6	3328.31	3512.96	3240.45	3677.87	3582.46	3098.03	3506.19	3629.11	4751.72
XLOC_038064	-	.	scaffold13976:11725-11856	55.0733	85.0445	104.253	141.933	57.0696	92.8985	103.774	128.65	66.0567	138.331	67.3788	132.332
XLOC_038069	Ppse_ynau_117150	-	scaffold13977:30023-35283	8.22289	7.01261	7.38189	7.16352	4.97242	6.42182	14.4027	4.56471	6.65067	5.04825	8.5539	4.46657
XLOC_038077	Ppse_ynau_068524	+	scaffold1398:18632-28988	50.4466	53.1131	52.783	50.4911	41.6334	33.7803	54.9808	49.7728	46.9874	51.3391	57.0289	55.0932
XLOC_038078	Ppse_ynau_068535	+	scaffold1398:18632-28988	11.2736	13.2638	12.0322	35.102	27.1473	22.6025	16.3321	15.0485	20.3105	8.7567	15.3689	13.9313
XLOC_038132	-	.	scaffold13984:6128-6337	6.0116	7.42652	8.49699	31.8712	11.6284	17.8472	31.3054	27.2834	21.4255	21.3172	16.1806	33.2233
XLOC_038149	Ppse_ynau_114430	+	scaffold13991:93-14392	36.6863	35.7797	45.4856	33.1743	54.2452	55.5862	59.0947	60.139	53.8179	66.9468	62.2069	65.7269
XLOC_038150	Ppse_ynau_114431	+	scaffold13991:93-14392	21.1139	20.8536	22.8346	25.9662	32.3956	29.5432	34.2733	30.5989	32.9926	37.6136	35.9087	27.838
XLOC_038152	Ppse_ynau_114429	-	scaffold13991:67801-68132	51.4717	40.9153	50.65	51.8132	46.8109	40.4443	28.5717	33.0487	28.5798	26.1842	18.3338	19.5694
XLOC_038169	-	.	scaffold13997:64408-64475	950.679	3131.83	1151.76	14280.4	8143.82	10776.3	4690.1	5583.62	2085.08	1573.19	3489.29	1599.03
XLOC_038239	Ppse_ynau_021631	+	scaffold14007:22304-26006	30.743	16.4813	25.8285	46.9868	19.1546	27.6305	19.2566	29.4661	32.5376	23.543	26.471	25.1634
XLOC_038240	Ppse_ynau_116318	-	scaffold14008:8969-12724	54.5178	61.3521	58.3472	86.2222	97.1557	89.3304	102.209	109.559	103.646	81.2248	80.3515	76.6877
XLOC_038264	Ppse_ynau_102808	+	scaffold14011:124729-125673	58.0228	70.9269	55.718	49.6493	63.5761	52.9057	63.7448	61.8956	34.9943	104.946	79.866	91.7442
XLOC_038265	-	+	scaffold14011:126151-126573	325.622	204.856	383.537	399.611	274.939	366.176	396.649	289.769	421.558	555.946	509.039	478.144
XLOC_038297	Ppse_ynau_016300	+	scaffold14014:38886-39081	35.2253	26.8034	34.017	49.6197	63.4819	43.4014	67.1617	55.1975	46.1867	57.9288	58.0858	71.7606
XLOC_038304	-	-	scaffold14015:15782-16202	2.61497	16.1522	16.7204	21.8222	16.8607	17.6439	10.7506	20.9434	15.533	17.5151	21.3283	23.0389
XLOC_038355	Ppse_ynau_046899	+	scaffold14026:91135-105694	49.6493	49.7443	47.1683	67.8562	56.977	56.9508	58.0792	58.1391	58.5902	85.5054	84.3315	90.807
XLOC_038357	Ppse_ynau_046900	-	scaffold14026:91135-105694	58.9414	61.7233	60.3392	134.037	90.5849	98.6526	112.404	113.671	115.826	85.6751	91.8237	84.7221
XLOC_038374	Ppse_ynau_035215	+	scaffold1403:57745-60426	117.177	114.325	119.994	46.3423	34.2818	33.6277	36.1479	41.6521	37.5628	61.8616	70.2732	69.2588
XLOC_038406	Ppse_ynau_073360	-	scaffold14039:106788-124833	13.5626	13.3286	12.0715	27.7156	20.9821	16.2312	11.5268	13.6015	13.8851	15.3437	19.8656	14.6328
XLOC_038431	Ppse_ynau_033552	-	scaffold14043:44465-65391	48.6835	48.8662	49.6013	91.8154	70.2731	69.8337	82.6469	81.1846	78.7686	72.6028	75.636	74.9124
XLOC_038460	Ppse_ynau_095876	-	scaffold14050:135398-136292	9.69865	15.6007	5.50783	10.7122	10.8877	11.4519	12.4603	9.70961	9.97103	4.29893	8.15767	7.2826
XLOC_038465	Ppse_ynau_089986	+	scaffold14051:31025-31199	25.4327	26.1822	21.0082	47.6686	22.3614	40.5602	53.8633	18.5174	66.5559	46.4586	42.43	63.8884
XLOC_038470	Ppse_ynau_120385	-	scaffold14052:13210-13362	3.84396	3.95725	0	16.9827	10.6221	0	0	0	10.5385	9.08714	4.70285	4.61822
XLOC_038497	Ppse_ynau_047044	+	scaffold1406:12210-16343	78.5512	84.0508	80.9877	149.73	108.497	105.243	124.365	138.916	137.418	132.381	151.674	140.039
XLOC_038498	Ppse_ynau_047045	+	scaffold1406:17431-17650	75.8965	88.6918	83.873	131.406	113.366	96.8826	89.9529	78.0358	81.5428	58.1901	48.9369	71.4682
XLOC_038500	Ppse_ynau_047047	-	scaffold1406:25254-33406	14.7983	16.5795	16.4964	31.2648	20.5571	21.7665	16.3101	16.9643	17.5639	23.2438	23.0592	23.527
XLOC_038502	-	.	scaffold1406:5263-5362	90.1665	23.2059	45.5158	0	31.1449	60.8377	61.7818	30.0895	0	79.9327	193.048	27.082
XLOC_038508	Ppse_ynau_043070	-	scaffold14061:75229-77379	67.6114	87.0198	80.7712	54.9344	57.2332	63.1143	53.7141	53.3042	57.9049	57.565	44.5308	52.7507
XLOC_038509	-	.	scaffold14061:119414-119509	81.7139	112.163	54.9986	160.45	188.169	110.269	37.3267	145.433	74.6745	193.172	166.62	294.518
[truncated: 5,787 more rows]

## Sheet: Table S6
Table S6. The significantly up-regulated genes in the 15A treatment when compared to control. The statistics were obtained by comparing samples using edgeR. The units of values shown are FPKM.
tracking_id	gene_id	strand	locus	CK1	CK2	CK3	15A1	15A2	15A3	logFC	logCPM	PValue	FDR
XLOC_117689	Ppse_ynau_085601	+	scaffold4839:8285-21850	0	0	0	134677	0	0	18.4013	13.5384	6.03355e-07	8.50568e-05
XLOC_056672	-	-	scaffold18278:35287-35779	0	0	0	0	0	7009.2	14.1872	9.3266	2.828e-05	0.00256395
XLOC_018577	Ppse_ynau_018918	-	C4969761:8289-9965	0	0	0	3936.27	2215.81	0	13.9653	9.10602	4.57467e-09	1.00512e-06
XLOC_000657	-	.	C4759157:782-852	0	0	0	4160.39	780.657	762.458	13.8528	8.99392	7.68368e-32	2.16222e-28
XLOC_096329	-	.	scaffold30697:16783-16846	0	0	0	446.377	1256.38	1636.12	13.1087	8.25134	7.2653e-46	6.64458e-42
XLOC_109982	-	.	scaffold36060:87050-87115	0	0	0	0	2294.63	960.485	13.0769	8.21941	9.07641e-09	1.8839e-06
XLOC_140581	-	.	scaffold8909:6535-6591	0	0	0	0	2676.78	0	12.7932	7.93693	0.000100926	0.00768389
XLOC_131260	-	.	scaffold7199:18909-18977	0	0	0	1010.13	236.926	925.612	12.474	7.62068	1.61489e-37	7.87688e-34
XLOC_002802	-	+	C4830403:705-870	0	0	0	0	0	1296.6	11.753	6.90324	0.000166357	0.0117242
XLOC_069586	-	.	scaffold21675:43418-43510	0	0	0	326.532	393.882	256.467	11.326	6.4834	3.2401e-76	2.37062e-71
XLOC_120809	-	+	scaffold5422:110286-126622	0	0	0	0	645.606	0	10.742	5.90663	0.000130273	0.00953618
XLOC_087911	-	.	scaffold27497:21763-21894	0	0	0	364.971	190.232	74.3188	10.681	5.85148	1.10569e-26	1.92613e-23
XLOC_000648	-	.	C4757769:10-110	0	0	0	158.617	59.5261	348.831	10.5457	5.71624	7.72594e-23	9.11724e-20
XLOC_056506	-	.	scaffold18224:167712-167823	0	0	0	401.793	75.3927	55.2263	10.4316	5.60983	1.74193e-17	1.16925e-14
XLOC_028983	-	.	scaffold1194:21303-21376	0	0	0	0	0	439.056	10.1915	5.36715	0.000141271	0.0102035
XLOC_003176	-	.	C4839059:4733-4845	0	0	0	309.392	54.4262	70.8765	10.1417	5.32765	7.98649e-19	6.21629e-16
XLOC_008656	-	+	C4921241:2745-2919	0	0	0	40.1125	0	220.538	9.4324	4.63674	6.01856e-07	8.49273e-05
XLOC_064531	-	+	scaffold20296:39420-40311	0	0	0	24.5033	34.4836	123.492	8.91819	4.15021	4.2155e-15	2.11977e-12
XLOC_114263	-	-	scaffold422:32616-41675	0	0	0	60.5821	56.8584	45.3684	8.74286	3.99064	1.40731e-33	4.38152e-30
XLOC_029435	Ppse_ynau_083008	-	scaffold12025:14548-31327	0.000517456	1.29e-07	2.26e-05	37.6484	65.4575	26.6834	8.41679	3.69128	4.68566e-21	4.79477e-18
XLOC_072393	-	-	scaffold22418:20173-20471	0	0	0	0	106.52	0	8.1465	3.43799	0.000444304	0.0265259
XLOC_069204	-	-	scaffold21590:8331-11023	0	0	0	2.61914	41.7739	33.6	7.69813	3.04156	7.83489e-09	1.64961e-06
XLOC_069205	-	.	scaffold21590:11138-11314	0	0	0	0	24.5039	35.899	7.33377	2.72876	2.41399e-06	0.000293632
XLOC_066127	Ppse_ynau_056226	-	scaffold20730:15013-15235	0	0	0	0	25.8964	25.2927	7.0957	2.53242	3.07221e-06	0.000363425
XLOC_111076	-	.	scaffold3669:78231-82351	0	0.521758	0	60.4568	26.6097	35.5644	7.0607	3.61894	2.11662e-20	1.97277e-17
XLOC_000271	-	.	C4673101:450-650	0	0	0	28.8819	9.67753	11.3423	7.03912	2.4968	5.97918e-11	1.77112e-08
XLOC_000500	-	.	C4726481:188-401	0	0	0	26.5496	4.67043	18.2462	7.02731	2.48724	7.76828e-10	1.91369e-07
XLOC_060520	-	.	scaffold19264:17513-17827	0	0	0	16.9499	16.3843	14.5904	6.98735	2.4524	8.14197e-13	3.07066e-10
XLOC_001575	Ppse_ynau_038009	-	C4801171:2101-2254	0	0	0	11.0409	10.3586	25.2927	6.95314	2.42386	5.1653e-11	1.55203e-08
XLOC_145138	-	.	scaffold9786:52497-52696	0	0	0	20.9959	13.7889	11.5435	6.93721	2.4126	3.15272e-12	1.09842e-09
XLOC_046941	-	.	scaffold15990:46563-46860	0	0.415998	0	36.3005	32.3823	23.9932	6.84392	3.25933	4.7573e-20	4.18808e-17
XLOC_060866	-	.	scaffold19359:11895-12083	0	0	0	30.8332	7.23194	4.7089	6.81165	2.31979	1.48696e-07	2.41495e-05
XLOC_019101	-	.	C4970919:78653-78847	0	0	0	0	23.7047	16.8379	6.76104	2.26636	7.26128e-06	0.000787474
XLOC_040604	Ppse_ynau_017399	-	scaffold14523:92660-100368	47.4095	44.6749	35.4551	5192.43	4795.3	3618.58	6.68753	10.2757	4.49934e-129	6.58389e-124
XLOC_087912	-	.	scaffold27497:22502-22688	0	0	0	29.3721	5.01036	2.44678	6.5942	2.1543	5.32237e-06	0.000593163
XLOC_100460	-	+	scaffold32515:9242-11689	0	0	0	17.0496	8.75789	9.74643	6.55882	2.11886	1.13312e-09	2.73613e-07
XLOC_041853	Ppse_ynau_059463	-	scaffold14808:49039-49204	0	0	0	8.2952	19.4565	3.80057	6.39162	1.99382	1.72377e-07	2.76578e-05
XLOC_005435	Ppse_ynau_068252	+	C4887353:5878-6059	0	0	0	14.7353	5.52988	10.8019	6.36663	1.97647	1.23621e-08	2.47125e-06
XLOC_050623	-	.	scaffold16818:44784-44999	0	0	0	1.60744	19.6054	7.36476	6.25711	1.89336	5.20085e-06	0.000581835
XLOC_044061	-	-	scaffold15311:26299-27799	0	0	0	21.3615	5.01036	2.44678	6.249	1.89752	6.01268e-06	0.000660537
XLOC_113829	Ppse_ynau_034331	-	scaffold4138:131191-133402	0	0	0	6.41133	10.0252	11.7498	6.23103	1.87847	4.50056e-08	8.11044e-06
XLOC_122262	Ppse_ynau_073344	+	scaffold5663:158447-158899	0	0	0	0	11.1767	16.3742	6.2087	1.857	2.23427e-05	0.00209175
XLOC_050403	Ppse_ynau_093829	+	scaffold16769:33355-33651	0	0.670743	0.657792	37.4207	52.2122	34.2897	6.1514	3.64462	2.03332e-24	2.86092e-21
XLOC_101432	Ppse_ynau_107121	-	scaffold32986:6413-6593	0	0	0	3.00711	16.9277	5.51102	6.08873	1.77723	2.92755e-06	0.000347718
XLOC_125028	-	-	scaffold6116:153066-155876	0	0	0	1.62149	14.5161	8.50152	6.04398	1.74621	3.41663e-06	0.000399007
XLOC_060521	-	.	scaffold19264:18818-19025	0	0	0	0	6.86867	16.7713	5.99118	1.70694	6.52398e-05	0.00526851
XLOC_046940	-	.	scaffold15990:45198-45607	0	0	0	12.6915	7.14431	3.87653	5.98156	1.70672	1.15311e-06	0.000151332
XLOC_000583	-	.	C4744009:50-375	0	0	0	11.7679	4.41628	7.33266	5.97062	1.6991	9.45946e-07	0.000126642
XLOC_085863	-	.	scaffold26712:1276-1401	0	0	0	12.2516	0	11.2265	5.96573	1.69752	2.35729e-05	0.00219011
XLOC_054071	Ppse_ynau_125966	+	scaffold17651:94539-95106	0	0	0	17.8693	5.58836	0	5.95446	1.69515	0.000122831	0.00911621
XLOC_015182	-	+	C4958305:60438-61914	0	0	0	4.16757	8.53096	9.37359	5.88328	1.64096	1.03272e-06	0.000137255
XLOC_003926	-	.	C4858567:5349-5530	0	0	0	2.94706	5.52988	13.5024	5.87921	1.63742	2.51103e-06	0.000304171
XLOC_131397	Ppse_ynau_121316	-	scaffold7221:71963-130634	0.0651208	0	0	3.30379	11.0628	11.3303	5.86681	1.78945	4.39695e-07	6.46639e-05
XLOC_060514	-	+	scaffold19264:20543-21179	0	0	0	9.54432	4.88428	7.15562	5.85007	1.61891	1.71969e-06	0.000216559
XLOC_001689	-	+	C4804097:0-2053	0	0	0	7.08343	5.53808	8.65436	5.83026	1.6062	1.61211e-06	0.000204243
XLOC_127135	Ppse_ynau_024143	+	scaffold6491:66846-68814	0	0	0	11.9392	2.20454	7.10302	5.82634	1.60381	2.76792e-06	0.00033172
XLOC_060864	Ppse_ynau_055680	-	scaffold19359:8458-11482	0	0	0	6.42449	7.28957	7.34597	5.81589	1.59693	1.55254e-06	0.000197208
XLOC_005495	Ppse_ynau_026373	+	C4888363:2109-2725	0	0.204097	0	11.3865	9.58721	10.7014	5.76114	2.00413	6.33283e-09	1.35877e-06
XLOC_046939	-	.	scaffold15990:40737-41008	0	0	0	10.0198	5.06187	4.94386	5.74364	1.55022	3.12747e-06	0.00036877
XLOC_125030	-	.	scaffold6116:153066-155876	0	0	0	0	10.5271	9.13929	5.72533	1.53634	2.48361e-05	0.00229871
XLOC_096617	-	.	scaffold30820:35017-35314	0	0	0.407967	13.092	16.7495	11.9966	5.72002	2.30964	2.60828e-11	8.13793e-09
XLOC_105028	Ppse_ynau_034893	-	scaffold3437:50450-52625	0	0	0	5.50037	7.62116	6.05141	5.68296	1.51237	5.10968e-06	0.000572073
XLOC_125032	-	.	scaffold6116:156130-156406	0	0	0	0.730816	10.2848	8.03603	5.67706	1.50788	1.24139e-05	0.00124165
XLOC_102401	Ppse_ynau_042614	-	scaffold33327:8913-12090	0.152206	0.156686	0.153663	6.7269	17.4755	18.9795	5.67091	2.34777	1.51644e-09	3.59064e-07
XLOC_137734	-	.	scaffold8346:53401-53584	0	0	0	8.49537	2.6568	7.78458	5.6649	1.50077	5.76465e-06	0.000635196
XLOC_080307	Ppse_ynau_098711	-	scaffold24750:10306-13103	11.2531	7.96449	8.52079	511.138	949.871	4.74547	5.65834	7.08767	6.59937e-07	9.21456e-05
XLOC_025449	Ppse_ynau_029425	+	scaffold11222:121745-121979	0	0	0	14.5623	2.27706	1.11199	5.57759	1.45254	0.000214413	0.0145054
XLOC_096616	-	.	scaffold30820:34489-34939	0	0	0.161156	7.99253	9.7041	7.32381	5.53803	1.766	2.22905e-07	3.50351e-05
XLOC_013730	Ppse_ynau_122919	-	C4951947:7383-8635	0.137786	0.236412	0.139109	0.946932	19.799	20.515	5.52809	2.29971	5.98011e-06	0.000657453
XLOC_032906	-	.	scaffold12824:124682-125031	0	0	0	0.396564	8.18527	8.35784	5.5104	1.40642	3.21876e-05	0.00287371
XLOC_070681	-	.	scaffold2195:121247-121528	0	0	0	1.38828	3.90746	11.4491	5.49489	1.39654	4.94412e-05	0.00414597
XLOC_023992	Ppse_ynau_091788	+	scaffold10898:47833-48296	0	0	0	7.5266	6.0527	2.9558	5.47352	1.38434	3.53356e-05	0.0030962
XLOC_009226	-	.	C4925817:22690-23068	0	0	0	1.32747	9.02943	6.08202	5.46658	1.38098	4.29118e-05	0.00365926
XLOC_013456	Ppse_ynau_115026	+	C4950573:27371-28312	0	0	0	1.45668	5.9416	7.98821	5.37289	1.32664	7.23202e-05	0.00578918
XLOC_123573	-	.	scaffold5855:152235-152462	0	0	0	0	3.77235	11.0532	5.32736	1.29723	0.000424591	0.0255261
XLOC_110978	-	.	scaffold3651:241256-241511	0	0	0	2.77547	1.73597	10.173	5.3079	1.28896	0.00010927	0.00825478
XLOC_005406	Ppse_ynau_048873	+	C4887029:2977-6372	0.204527	0.252666	0.330383	15.542	14.8641	16.1736	5.2997	2.43935	2.7275e-11	8.47379e-09
XLOC_026942	Ppse_ynau_050657	-	scaffold11507:156768-156948	0	0	0	6.01422	5.64256	2.75551	5.28026	1.27322	0.000124847	0.00921109
XLOC_009579	-	.	C4928297:20633-21179	0	0	0	4.22728	4.60061	5.26808	5.24911	1.25633	0.000123103	0.00911621
XLOC_111038	Ppse_ynau_052573	-	scaffold3664:12013-12879	0	0	0	7.28341	2.73333	4.00441	5.24157	1.25145	0.000125258	0.00923378
XLOC_130902	Ppse_ynau_075468	+	scaffold7132:26238-41448	0	0	0	7.26176	3.40651	3.32709	5.23899	1.25001	0.000124888	0.00921109
XLOC_135011	Ppse_ynau_078507	-	scaffold7878:108455-108635	0	0	0	0	8.46384	5.51102	5.23883	1.25062	0.000184119	0.0127809
XLOC_108197	Ppse_ynau_026482	+	scaffold35573:13703-16570	0.175154	0.0940246	0.0922093	1.34625	11.481	13.8559	5.17421	1.83813	1.22991e-06	0.000160253
XLOC_105254	Ppse_ynau_059888	+	scaffold34444:4622-5159	0	0	0	6.73911	3.95166	2.31572	5.13621	1.19418	0.00024591	0.0162017
XLOC_105029	-	-	scaffold3437:52808-54305	0.0717247	0	0	5.70385	4.95497	4.93625	5.13521	1.34027	6.40365e-05	0.0051916
XLOC_127139	-	.	scaffold6491:73246-73712	0	0	0	5.95943	3.72743	3.23603	5.12718	1.18956	0.00024591	0.0162017
XLOC_125029	-	.	scaffold6116:140808-141076	0	0	0	0.796436	8.21941	3.64899	5.09956	1.17577	0.000287422	0.0184873
XLOC_000844	-	.	C4778943:445-698	0	0	0	2.84351	5.33559	4.34267	5.08304	1.16692	0.000491274	0.0287898
XLOC_043937	Ppse_ynau_062099	-	scaffold15289:79602-79915	0	0	0	0	4.23213	8.26693	5.08225	1.16636	0.000653527	0.0365142
XLOC_098534	-	-	scaffold31653:11073-11751	0	0	0	6.62299	3.10686	2.02295	4.99435	1.12003	0.000491274	0.0287898
XLOC_086770	Ppse_ynau_119508	+	scaffold2706:26799-41997	0	0	0	5.22548	3.26838	3.19218	4.9864	1.11633	0.000491274	0.0287898
XLOC_046174	Ppse_ynau_031079	+	scaffold15825:9872-10253	0	0.228109	0	7.50518	5.51065	5.68119	4.95325	1.50042	9.84287e-06	0.00102439
XLOC_047667	Ppse_ynau_055857	-	scaffold16148:42710-43469	0	0.109555	0.214879	7.20908	6.32248	7.18033	4.88259	1.59577	2.95368e-06	0.000350252
XLOC_110698	-	+	scaffold36159:152541-153957	1.57919	1.55348	1.45263	70.079	38.7896	35.7543	4.8228	3.87265	9.34756e-20	7.90652e-17
XLOC_010631	-	.	C4935589:18613-18764	0	0	3.98044	34.837	38.1315	47.8833	4.75846	3.64119	5.99692e-21	6.09395e-18
XLOC_072982	-	.	scaffold2259:74099-74582	0.140745	0	0	4.3527	4.86156	3.41872	4.62963	1.18131	0.000491274	0.0287898
XLOC_027208	-	.	scaffold11555:38383-76510	0.524583	0	0.264808	4.63522	10.1472	12.7422	4.54862	1.88359	1.39869e-06	0.000179221
XLOC_097945	-	.	scaffold314:84491-84976	0.139744	0.143862	0.141084	2.67535	7.14391	8.67456	4.52842	1.50133	1.11498e-05	0.00113302
XLOC_105237	-	.	scaffold34438:90277-90336	1091.27	0	550.871	9642.49	12816	14726.2	4.45383	11.7817	0.00040667	0.0246698
XLOC_143140	-	.	scaffold9389:121297-121474	0	2.23528	0	15.988	12	29.3006	4.42773	2.70818	8.41063e-11	2.40377e-08
XLOC_115291	Ppse_ynau_038758	-	scaffold441:79572-82633	0	0	0.207449	0.9082	5.39413	6.10124	4.42676	1.1727	0.000497782	0.0291026
XLOC_000835	-	+	C4778535:83-2106	0.242392	0	0	9.12765	1.83063	1.14485	4.30498	1.15501	0.00070771	0.0391676
XLOC_019471	-	.	C4971633:152663-152873	0	1.21763	0	0	11.4393	19.1531	4.25702	2.00457	0.000144679	0.0104188
XLOC_106118	-	.	scaffold34749:22748-23097	0.269283	2.21775	1.08747	27.7595	23.0676	25.0735	4.22991	3.06091	1.80519e-14	8.49366e-12
XLOC_109633	Ppse_ynau_051733	+	scaffold35999:5708-10801	0	0.296883	0	7.10818	2.66752	2.60538	4.21614	1.17505	0.000491274	0.0287898
XLOC_073260	Ppse_ynau_108714	+	scaffold22656:5342-8138	0.358591	0.553739	0.543048	13.4662	10.4045	10.6458	4.21331	2.13244	1.45805e-07	2.37861e-05
XLOC_094021	Ppse_ynau_088434	-	scaffold29808:19771-22193	0.112838	0.348494	0	5.40784	4.46725	5.18217	4.17254	1.33264	6.33846e-05	0.00514995
XLOC_142388	-	.	scaffold9227:24508-24680	0	0	7.30805	56.8537	40.0052	45.5847	4.17172	3.87984	2.6469e-19	2.15179e-16
XLOC_063950	Ppse_ynau_040567	-	scaffold20132:47573-52691	0	0	0.590918	2.56652	4.67367	10.199	4.17147	1.45941	0.000215458	0.0145322
XLOC_142359	Ppse_ynau_052193	-	scaffold9220:43758-45594	0.345935	0.350405	0.687514	13.0327	8.93537	10.105	4.16609	2.05489	5.6419e-08	1.0007e-05
XLOC_016673	Ppse_ynau_037130	+	C4964013:6812-17411	1.43e-10	1.6992	2.58159	16.9056	27.4571	40.5899	4.15889	3.20933	6.64336e-13	2.53818e-10
XLOC_079080	Ppse_ynau_062803	+	scaffold2439:159536-163068	29.848	29.267	29.751	419.667	576.014	566.908	4.09014	7.23754	1.83496e-54	3.35637e-50
XLOC_104535	Ppse_ynau_035364	+	scaffold34177:114551-114908	0.255632	0.263166	0.516171	6.39986	8.12356	9.65899	4.08578	1.76793	4.85477e-06	0.000547303
XLOC_106299	Ppse_ynau_056637	+	scaffold34835:12757-14116	5.88626	5.16985	6.52455	129.543	94.8073	86.7091	4.07048	4.94953	1.57359e-31	4.20768e-28
XLOC_040824	Ppse_ynau_103023	+	scaffold14570:48341-49631	0.576739	0.296868	0	1.27402	11.6739	6.84884	3.98043	1.58112	7.04716e-05	0.00566599
XLOC_107931	-	.	scaffold35472:67009-67555	1.37783	1.41844	0.579606	18.9382	18.0852	22.9316	3.96693	2.7825	2.85786e-11	8.82258e-09
XLOC_056741	Ppse_ynau_055317	+	scaffold18310:1301-3169	38.877	0	71.9583	858.794	474.481	437.189	3.93645	7.41587	5.61374e-06	0.000620906
XLOC_014002	Ppse_ynau_064329	+	C4953067:9332-35230	1.76685	1.01489	1.76941	22.0997	27.1661	25.8677	3.89715	3.06544	1.97431e-13	8.25432e-11
XLOC_057017	Ppse_ynau_105064	+	scaffold18391:58194-65898	43.4591	40.1004	43.8532	780.184	547.39	537.838	3.8208	7.50095	9.90265e-52	1.61006e-47
XLOC_033848	Ppse_ynau_062466	+	scaffold13034:38235-38552	2.04194	0	0	15.0355	11.2851	8.26652	3.8132	2.15184	1.91166e-07	3.05052e-05
XLOC_088992	Ppse_ynau_045790	+	scaffold27925:11588-16112	0.231902	0.318315	0.312169	6.60262	4.91296	5.21568	3.75264	1.43726	0.000170391	0.0119642
XLOC_110064	Ppse_ynau_114506	-	scaffold36074:17323-19656	12.2258	14.4583	14.9975	248.356	170.73	164.294	3.74826	5.84992	1.92459e-35	7.22117e-32
XLOC_107587	Ppse_ynau_050471	+	scaffold3537:84980-85517	1.41507	1.94237	1.66676	5.73081	36.4962	31.3488	3.74369	3.05122	1.94109e-07	3.09412e-05
XLOC_006622	Ppse_ynau_001975	+	C4903167:963-3042	0.392656	0.134712	0.396417	5.30709	5.32252	6.01519	3.6753	1.43639	0.000315642	0.0199775
XLOC_081901	Ppse_ynau_047096	+	scaffold25300:38939-39344	0.195308	0.603192	0	7.1906	3.7779	3.95338	3.66821	1.34277	0.000556749	0.0318862
XLOC_136063	-	.	scaffold803:29405-29510	34.6907	0	35.0236	153.264	359.482	397.915	3.65872	6.49804	2.70823e-06	0.000325366
XLOC_061722	-	.	scaffold19585:253051-253750	3.25256	3.34842	2.72312	34.6979	44.9394	45.2835	3.65039	3.73753	7.94377e-18	5.61551e-15
XLOC_120020	Ppse_ynau_113767	-	scaffold5283:4214-4430	1.07448	0	0	6.32944	5.93831	5.79987	3.63197	1.51095	9.56638e-05	0.00734443
XLOC_006875	Ppse_ynau_053275	+	C4905817:9255-9870	1.05098	2.06555	1.44691	10.1307	22.4416	29.6543	3.62756	2.84909	4.18969e-09	9.29331e-07
XLOC_027351	Ppse_ynau_024090	-	scaffold11584:85966-86179	0	0	1.13758	1.65935	14.0113	3.04103	3.6242	1.5443	0.000460377	0.0273072
XLOC_127212	Ppse_ynau_012691	+	scaffold6508:27489-31617	0.223073	0.816874	0.529276	10.0193	6.38678	7.61595	3.60987	1.78153	2.95795e-05	0.0026669
XLOC_049826	-	-	scaffold16656:66149-66929	0.264732	0.545068	0.356363	5.45808	7.19349	5.7159	3.5666	1.52911	9.84209e-05	0.00752442
XLOC_060867	-	.	scaffold19359:12150-12255	0	17.8566	17.5118	51.088	143.793	234.068	3.55683	5.44175	1.27497e-06	0.000165304
XLOC_006626	-	.	C4903167:6-267	0	0	1.77276	11.2054	5.66084	8.68822	3.55325	1.8465	1.93068e-05	0.00183452
XLOC_058132	-	.	scaffold18672:344845-345256	0.379333	0	0.765946	3.07248	8.90989	5.88676	3.54792	1.50577	0.000105069	0.00797034
XLOC_114168	Ppse_ynau_034081	-	scaffold4213:79546-82752	0.529083	0.544676	0.53416	5.58931	6.99024	10.1894	3.50687	1.73527	5.30708e-05	0.00441743
XLOC_070071	Ppse_ynau_048247	+	scaffold21800:60400-63392	1.50848	1.34752	0.914887	17.9063	13.621	16.2468	3.49597	2.53732	7.019e-09	1.48638e-06
XLOC_010141	-	.	C4932071:12517-12709	0	0	1.63375	11.9155	4.47167	6.55114	3.49569	1.74155	6.40746e-05	0.0051916
XLOC_107933	-	.	scaffold35472:67888-68049	15.4427	28.616	31.1817	259.258	337.118	275.077	3.48612	6.4431	3.52349e-35	1.27571e-31
XLOC_113612	Ppse_ynau_005141	-	scaffold4096:78463-81473	2.07563	2.43648	1.95346	31.9453	24.4132	22.0686	3.48253	3.14351	1.96143e-12	6.98336e-10
XLOC_081705	-	.	scaffold25206:6920-7077	3.39719	0	3.42979	60.0353	4.69378	18.3374	3.47368	3.21161	4.27208e-05	0.00364935
XLOC_070682	-	.	scaffold2195:121893-124388	0.66849	0.635254	0.778736	3.81165	12.3387	11.3803	3.46818	1.92961	1.064e-05	0.00109183
XLOC_022429	Ppse_ynau_106226	+	scaffold10590:3555-4324	0.417014	0.357753	0.350846	7.36949	4.51336	4.22056	3.41915	1.41923	0.00031796	0.0200808
XLOC_015798	Ppse_ynau_098069	+	C4961145:54656-56503	123.059	127.954	123.947	1229.63	1530.13	1356.3	3.41354	8.67309	3.95343e-66	1.44626e-61
XLOC_102943	Ppse_ynau_000390	+	scaffold3354:52803-66067	3.48135	1.21847	2.00496	27.5709	26.1947	23.5204	3.41265	3.13093	1.7048e-12	6.1143e-10
XLOC_041684	-	.	scaffold14786:37846-38465	8.51606	11.0075	10.6995	150.636	88.6397	94.49	3.4017	5.09139	2.76425e-23	3.37546e-20
XLOC_079789	-	.	scaffold24589:42040-42274	0.824028	0.848313	1.66387	25.4839	9.10824	5.55994	3.39944	2.34004	4.20145e-06	0.000481063
XLOC_126106	-	.	scaffold6311:98900-98970	141.253	290.832	142.608	3952.37	975.822	1334.3	3.3915	9.26393	5.7248e-11	1.70266e-08
XLOC_048549	Ppse_ynau_042894	+	scaffold1636:131028-131637	0.353768	0.121398	0.714324	7.1201	4.07323	5.09219	3.37467	1.43143	0.000320079	0.0201884
XLOC_029436	Ppse_ynau_083008	-	scaffold12025:14548-31327	5.35235	3.7984	4.68197	42.8138	54.7022	52.1655	3.35919	4.00013	3.77019e-19	3.04802e-16
XLOC_022054	-	.	scaffold10496:24617-24758	10.2869	15.8851	0	143.917	71.0651	62.4676	3.33952	4.83778	3.23395e-09	7.30284e-07
XLOC_107932	-	.	scaffold35472:67606-67813	14.9139	8.95617	5.019	87.853	106.464	105.659	3.31776	4.95502	5.36589e-25	8.53468e-22
XLOC_106117	-	.	scaffold34749:15484-15577	0	30.9802	30.3821	221.588	166.315	243.657	3.31542	5.99892	6.91301e-07	9.61943e-05
XLOC_060152	-	.	scaffold1917:88450-88603	0	3.85906	0	27.6021	10.3586	5.05854	3.30832	2.42495	3.46093e-05	0.00305083
XLOC_137683	-	.	scaffold8337:41572-41789	0	1.08901	2.13597	18.6941	10.231	7.13748	3.29535	2.22788	8.36604e-07	0.000113774
XLOC_010683	Ppse_ynau_094429	-	C4935963:23667-23825	0	0	3.34811	14.6514	9.16398	13.4255	3.29483	2.26511	2.4733e-07	3.8584e-05
XLOC_079763	Ppse_ynau_011292	+	scaffold24585:27790-46460	22.9225	32.1792	21.0386	131.96	270.645	362.758	3.28874	6.28079	4.8803e-16	2.81155e-13
XLOC_110462	Ppse_ynau_129605	-	scaffold36133:29261-29630	1.3073	0	0	3.85045	1.80625	10.5849	3.26683	1.43598	0.000473964	0.0279545
XLOC_018884	Ppse_ynau_069621	+	C4970465:106392-107614	74.9708	71.1414	81.9021	940.485	654.331	670.597	3.26332	7.82358	4.3207e-44	3.71911e-40
XLOC_051728	-	.	scaffold17075:9770-70397	0.421921	0.86871	0.212984	2.4854	8.45281	7.11703	3.25654	1.53101	0.000557202	0.0318871
XLOC_018189	Ppse_ynau_078742	+	C4968811:8054-93854	88.3139	91.7218	89.4663	725.067	953.39	963.92	3.25126	8.05184	6.46993e-48	6.31163e-44
XLOC_000053	-	.	C4595633:104-441	0	0.602218	1.18118	9.47627	6.87006	4.3417	3.24658	1.65671	0.000206201	0.0140537
XLOC_038588	Ppse_ynau_027429	+	scaffold1408:86212-87672	38.171	47.4808	41.3755	432.241	414.027	395.187	3.24159	6.96713	2.74347e-55	5.73503e-51
XLOC_041510	Ppse_ynau_102421	-	scaffold1474:75098-75512	166.585	198.634	181.774	2092.56	1679.61	1566.03	3.24046	9.05862	7.06618e-58	2.06799e-53
XLOC_041342	-	.	scaffold14705:210005-210070	474.506	488.49	239.529	3843.35	4589.25	3201.62	3.23175	10.1841	9.4641e-25	1.45456e-21
XLOC_005740	Ppse_ynau_062758	-	C4892281:2398-2608	1.18277	1.21763	1.19412	12.1928	8.17094	17.557	3.22942	2.29082	1.39189e-06	0.000178506
XLOC_034966	Ppse_ynau_097530	-	scaffold13264:12557-13517	9.9731	8.76974	10.2786	102.504	93.442	87.8289	3.22894	4.88378	5.54097e-28	1.12613e-24
XLOC_100937	Ppse_ynau_098545	-	scaffold3273:97179-110674	0.651541	0	1.97338	11.572	7.20168	9.77758	3.22809	1.98122	1.77035e-05	0.00169873
XLOC_113950	Ppse_ynau_129618	+	scaffold417:7747-11283	0.760241	0.641223	0.697022	9.25345	7.71412	6.43444	3.22458	1.7783	4.90213e-05	0.00411785
XLOC_059547	Ppse_ynau_140093	-	scaffold19050:9278-26502	2.1275	1.0951	1.78993	12.0102	22.5361	16.7473	3.22141	2.64283	1.21587e-08	2.44393e-06
XLOC_045757	-	-	scaffold15708:118748-122001	1.01476	1.07603	0.918213	9.19024	10.364	12.1818	3.20605	2.09624	3.66983e-06	0.000424511
XLOC_066420	Ppse_ynau_116060	-	scaffold20805:40225-45064	133.701	151.743	136.102	1762.38	1132.54	1112.98	3.2003	8.648	9.25902e-38	4.67197e-34
XLOC_079767	Ppse_ynau_011294	-	scaffold24585:27790-46460	7.0588	7.90179	6.91896	43.9024	77.2656	86.562	3.18702	4.46194	2.70201e-16	1.58154e-13
XLOC_034956	Ppse_ynau_121932	-	scaffold13262:60433-76651	0	0	1.72829	2.52101	9.46088	6.93024	3.15883	1.57969	0.000357258	0.0221515
XLOC_002258	-	.	C4817711:0-221	38.7981	37.8933	43.1879	436.584	364.246	303.398	3.15327	6.80645	1.83768e-39	1.12045e-35
XLOC_047430	Ppse_ynau_055193	-	scaffold1609:111638-111926	1.31934	1.81096	0.887997	9.06708	16.4059	14.2431	3.15013	2.34995	4.47904e-07	6.56731e-05
XLOC_039797	-	.	scaffold14367:2413-2537	17.1925	26.5488	8.67873	101.276	190.034	185.604	3.14053	5.62333	9.34139e-16	5.29816e-13
XLOC_009578	-	-	C4928297:21267-22219	0.763739	0.393124	0.514045	9.56025	3.95711	4.63784	3.13921	1.54158	0.000548563	0.0316029
XLOC_057019	Ppse_ynau_105064	-	scaffold18391:58194-65898	1.08866	2.38008	0.834572	8.04532	16.566	17.2103	3.13425	2.41075	2.87836e-07	4.44293e-05
XLOC_098640	Ppse_ynau_043972	-	scaffold31700:27088-42190	5.08994	5.23994	4.5678	50.8048	53.9165	32.8168	3.1308	3.90474	1.14682e-15	6.45438e-13
XLOC_118372	-	.	scaffold4963:120910-120998	39.281	40.4386	79.3157	289.239	759.823	371.055	3.11644	7.1772	5.85823e-13	2.27383e-10
XLOC_045531	Ppse_ynau_064901	-	scaffold1566:73266-118407	2.47886	1.39196	2.27513	12.2791	26.1542	17.942	3.08156	2.76847	1.24931e-08	2.49401e-06
XLOC_126538	Ppse_ynau_003996	-	scaffold639:36686-42116	13.6071	13.4566	13.9775	170.992	90.5525	98.675	3.07344	5.2273	4.19795e-19	3.35676e-16
XLOC_038592	Ppse_ynau_027429	-	scaffold1408:86212-87672	22.0317	19.5715	16.5029	187.608	155.639	157.765	3.05528	5.69575	7.09792e-34	2.25791e-30
XLOC_102272	Ppse_ynau_041490	-	scaffold33288:57105-59194	16.8192	17.7666	17.239	208.169	120.992	116.74	3.04737	5.5292	6.39698e-21	6.45566e-18
XLOC_100126	Ppse_ynau_022018	-	scaffold3238:111038-111519	0.759551	0.781936	0.766839	7.82997	8.39555	6.14987	3.04358	1.74688	8.3088e-05	0.00649134
XLOC_040228	Ppse_ynau_107093	-	scaffold14454:18172-18971	0.363617	1.123	0.367106	8.03232	7.03355	3.43479	3.04246	1.56559	0.000543893	0.0313709
XLOC_013111	Ppse_ynau_104653	-	C4948923:36873-37098	0.937126	0	0.946118	4.14023	3.88438	10.1169	2.9967	1.552	0.00059574	0.0337691
XLOC_104520	Ppse_ynau_021471	-	scaffold34174:18138-18816	11.1013	11.7696	12.3787	120.906	89.74	81.8346	2.99341	4.94739	8.79361e-23	1.02941e-19
XLOC_062100	Ppse_ynau_056372	-	scaffold19658:58676-75103	13.555	14.272	16.2281	129.433	117.027	117.894	2.99339	5.25559	7.00134e-30	1.67952e-26
XLOC_117747	-	.	scaffold4853:26522-26726	2.6146	1.34583	2.63969	19.2522	21.675	15.8773	2.9928	2.78419	9.50179e-09	1.9528e-06
XLOC_057018	Ppse_ynau_105065	+	scaffold18391:58194-65898	0.820275	0.560785	0.773794	4.13208	7.50223	8.61558	2.98822	1.65529	0.000205011	0.0139987
XLOC_080826	-	.	scaffold24907:12990-13286	4.07809	3.77845	3.7055	34.2324	34.3708	26.9657	2.96354	3.44181	1.28891e-12	4.7034e-10
XLOC_064495	Ppse_ynau_094592	-	scaffold20283:27333-44075	4.434	11.5758	0.00527168	63.6972	21.8978	45.1244	2.95457	3.852	1.68276e-07	2.70889e-05
XLOC_059957	Ppse_ynau_082975	-	scaffold1912:94384-95974	2.54996	2.62511	2.60303	27.1212	18.6337	18.6199	2.94563	2.94116	2.29692e-09	5.3014e-07
XLOC_024249	Ppse_ynau_125868	-	scaffold10945:29677-30196	1.15348	1.18747	1.16455	15.2882	6.37488	8.56111	2.93596	2.06329	3.42524e-05	0.00302119
XLOC_050252	Ppse_ynau_016517	+	scaffold16741:286171-291621	2.63296	3.56245	2.65823	22.711	23.4902	25.9881	2.93317	3.08695	1.87466e-10	5.12746e-08
XLOC_074134	Ppse_ynau_084316	-	scaffold22903:16932-17400	2.37987	2.14375	0.750844	33.9524	6.16533	4.21512	2.92731	2.48943	0.000349887	0.0217776
XLOC_117740	Ppse_ynau_039323	-	scaffold4853:100909-101286	3.06307	1.57667	0	20.299	4.23213	14.4671	2.92719	2.34535	2.95703e-05	0.0026669
XLOC_143101	-	-	scaffold9383:1952-15163	1.25529	1.25723	1.21537	8.84112	14.4825	8.36875	2.92576	2.117	1.76256e-05	0.00169235
XLOC_091690	Ppse_ynau_082238	+	scaffold28923:15382-17292	1.30326	1.23575	1.35039	11.9702	11.1831	9.81163	2.92522	2.15936	5.44391e-06	0.000604865
XLOC_089777	-	.	scaffold28224:10942-11201	0	1.85022	1.20966	13.2338	5.79412	7.27591	2.91494	1.91887	5.83141e-05	0.00478045
XLOC_031323	Ppse_ynau_131320	+	scaffold12463:151388-176090	333.391	347.585	331.694	2428.09	3061.12	2363.18	2.91236	9.6527	3.97123e-51	5.73108e-47
XLOC_063368	-	-	scaffold19982:32484-33970	2.09663	0.863367	1.69339	8.02786	13.9048	16.4099	2.90498	2.33118	3.13949e-06	0.000369888
XLOC_019682	Ppse_ynau_137408	-	C4972293:109892-114120	2.32084	2.38923	1.78076	24.0615	14.3656	14.156	2.9032	2.69788	9.00536e-08	1.53406e-05
XLOC_012511	Ppse_ynau_037101	-	C4945907:4423-8553	28.5098	33.8106	27.75	224.848	239.033	229.564	2.89696	6.17478	2.78191e-38	1.50769e-34
XLOC_056859	-	.	scaffold18340:209165-209312	0	0	4.41472	6.43964	12.0834	17.7025	2.89516	2.26847	2.21632e-05	0.00207628
XLOC_123655	Ppse_ynau_075861	+	scaffold5870:2503-22243	42.4781	42.5677	42.0568	308.684	338.43	320.496	2.88214	6.65067	1.86991e-43	1.44013e-39
XLOC_109856	Ppse_ynau_092132	-	scaffold36037:60160-61045	23.1808	29.8597	23.5779	204.147	201.41	176.25	2.87521	5.92751	5.38445e-34	1.7509e-30
XLOC_058717	Ppse_ynau_104503	-	scaffold18812:55456-61910	42.8609	46.4357	44.6824	374.905	312.808	302.407	2.83721	6.68641	3.30323e-40	2.10157e-36
XLOC_123266	Ppse_ynau_035323	-	scaffold5813:145648-145810	3.01729	3.10622	0	31.1043	8.33777	8.14339	2.83226	2.58311	3.89226e-05	0.00337414
XLOC_133874	Ppse_ynau_092868	+	scaffold7640:180141-186266	32.4848	31.5136	31.3948	327.549	187.997	187.281	2.82745	6.19666	3.53095e-21	3.6906e-18
XLOC_104089	Ppse_ynau_130870	+	scaffold3402:40882-45897	26.0693	28.1284	28.2852	219.022	196.51	190.31	2.82698	5.99027	1.89235e-35	7.22117e-32
XLOC_118751	Ppse_ynau_110705	+	scaffold504:5643-6042	1.40902	0.20722	1.21932	8.89293	9.17771	4.88932	2.8203	1.78981	0.00021693	0.0146081
XLOC_029314	Ppse_ynau_082174	-	scaffold12013:26679-67055	1.7231	1.46253	1.13545	11.4769	12.3038	9.32796	2.79229	2.17639	5.5751e-06	0.000617098
XLOC_055086	-	.	scaffold17848:101243-101339	77.8431	53.4248	26.1967	152.85	501.914	455.198	2.78003	6.86641	1.37038e-08	2.7135e-06
XLOC_078347	Ppse_ynau_030767	+	scaffold24132:10087-11939	1.08963	0.673046	1.10009	13.4792	5.41981	3.23489	2.75303	1.75792	0.000566935	0.0323682
XLOC_065171	-	-	scaffold2048:101030-108896	1.47435	2.0534	2.62065	6.12939	22.095	15.881	2.7319	2.51032	5.26544e-06	0.000587713
XLOC_135583	-	.	scaffold797:328439-328672	3.34226	3.44076	4.21792	25.8408	26.5528	24.8063	2.72698	3.19355	2.40303e-10	6.41669e-08
XLOC_005712	-	.	C4892041:3025-3174	4.15027	4.27258	8.38017	36.6718	34.4056	44.8047	2.71625	3.72259	8.06102e-13	3.04798e-10
XLOC_059494	Ppse_ynau_132087	+	scaffold19037:59605-59905	0	3.47992	2.27515	13.2748	17.1249	10.6436	2.7148	2.42629	2.34657e-06	0.000286383
XLOC_047434	-	-	scaffold1609:134245-134874	42.614	31.4907	33.8645	192.308	275.154	262.476	2.71212	6.27276	9.5029e-25	1.45456e-21
XLOC_038842	Ppse_ynau_014922	-	scaffold14151:42197-42458	4.09712	4.21786	2.36367	20.687	29.9216	22.9053	2.69936	3.13543	1.75856e-09	4.14381e-07
XLOC_064489	Ppse_ynau_094591	+	scaffold20283:27333-44075	29.8059	34.1066	29.2844	233.818	196.808	193.414	2.6939	6.0484	4.04026e-32	1.15924e-28
XLOC_097825	Ppse_ynau_107374	+	scaffold31356:18274-33309	16.2963	20.0318	18.4172	106.742	132.408	125.711	2.68671	5.2958	5.22397e-24	7.078e-21
XLOC_085698	-	.	scaffold26633:36262-36385	17.7712	36.5898	44.8542	235.539	159.599	263.795	2.68377	6.12787	1.58654e-15	8.76067e-13
XLOC_109857	Ppse_ynau_092133	-	scaffold36037:61056-61530	31.8506	32.4898	43.9028	288.715	210.389	219.026	2.67949	6.24852	5.45676e-27	9.85788e-24
XLOC_079783	Ppse_ynau_132752	+	scaffold24589:42357-42537	4.08389	0	2.06154	12.0284	5.64256	24.7996	2.67508	2.47115	5.40864e-05	0.0044892
XLOC_094535	-	-	scaffold29992:5880-9456	1.62121	2.67569	1.45491	10.4975	12.7998	16.495	2.67211	2.39598	4.88601e-06	0.000549554
XLOC_122431	Ppse_ynau_130191	-	scaffold5693:71855-72077	1.95985	1.0088	2.96798	11.5448	16.2471	13.2236	2.67177	2.43072	1.90325e-06	0.000237225
XLOC_108559	Ppse_ynau_059138	+	scaffold35709:4955-9409	400.478	434.03	373.175	3132.23	2608.81	2199.55	2.67093	9.69538	5.5515e-41	3.86834e-37
XLOC_014314	Ppse_ynau_102894	+	C4954377:11025-11325	1.57308	2.83401	1.58817	14.4789	10.3239	16.4516	2.6663	2.43732	2.01262e-06	0.000249793
XLOC_076979	Ppse_ynau_074205	-	scaffold23761:57162-99024	9.12157	4.6952	3.28896	35.5017	43.2101	35.169	2.66586	3.7056	4.27271e-12	1.4574e-09
XLOC_109032	Ppse_ynau_130643	-	scaffold3586:24920-30843	1.78798	1.2078	1.80511	11.5539	11.8867	9.73986	2.6548	2.19248	1.91058e-05	0.00181778
XLOC_074826	-	.	scaffold23091:0-401	1.39479	1.64102	3.21867	15.8456	15.9676	10.7554	2.6528	2.47484	1.26393e-06	0.000164109
XLOC_080711	Ppse_ynau_060719	+	scaffold24882:166522-169403	30.9925	31.53	32.9194	225.272	195.275	199.875	2.65151	6.04629	5.68887e-33	1.73428e-29
XLOC_079464	Ppse_ynau_032253	+	scaffold245:134269-134959	0.951604	27.4302	2.24493	86.4196	61.3572	51.3658	2.64727	4.45761	0.000174706	0.0122027
XLOC_095049	Ppse_ynau_075118	-	scaffold3018:101491-103781	10.8979	13.2247	12.4776	98.1768	71.5008	68.7659	2.64586	4.70583	2.52937e-18	1.90621e-15
XLOC_079971	-	.	scaffold24653:25270-25512	2.21921	1.52308	2.98734	11.9833	15.331	17.9683	2.64287	2.54952	1.1306e-06	0.000149045
XLOC_078934	Ppse_ynau_051181	-	scaffold24325:34971-35460	22.3207	25.1062	22.674	145.485	165.43	140.192	2.6368	5.59934	4.40806e-27	8.16496e-24
XLOC_010415	Ppse_ynau_019362	-	C4934041:13701-18612	5.72613	8.63306	5.34701	40.992	39.2359	47.4932	2.63116	3.86201	1.45659e-13	6.18007e-11
XLOC_108362	-	.	scaffold35628:255687-256552	7.7231	8.99041	8.09709	61.3298	49.0853	49.865	2.62917	4.16589	8.19502e-16	4.68429e-13
XLOC_079970	-	.	scaffold24653:24446-25197	1.29221	1.62591	1.88443	11.6294	9.91888	10.947	2.62461	2.17261	2.9887e-05	0.00268965
XLOC_038169	-	.	scaffold13997:64408-64475	950.679	3131.83	1151.76	14280.4	8143.82	10776.3	2.62313	11.7629	2.08454e-09	4.84946e-07
XLOC_058070	Ppse_ynau_096916	+	scaffold18658:9049-19514	67.854	70.2109	62.7263	498.713	391.829	383.49	2.6179	7.07426	1.86428e-35	7.22117e-32
XLOC_107926	Ppse_ynau_032366	+	scaffold35472:68120-68468	2.26219	0.582216	1.71293	8.32866	12.5024	9.92136	2.61679	2.11399	8.17525e-05	0.00640752
XLOC_050953	Ppse_ynau_089549	+	scaffold16891:29700-30679	0	1.14162	4.47832	11.4317	18.3862	7.48231	2.61002	2.32841	2.92769e-05	0.00264287
XLOC_110770	Ppse_ynau_077974	+	scaffold3620:17085-20005	0.916274	1.34754	1.12329	6.26493	9.13316	7.77209	2.60547	1.81921	0.00020441	0.0139707
XLOC_065324	-	+	scaffold20520:152221-152881	8.50326	7.80693	10.985	76.0071	60.0145	36.3441	2.59505	4.26721	4.10433e-12	1.40653e-09
XLOC_126820	Ppse_ynau_089495	-	scaffold6442:10514-10836	0	2.89938	0	8.2952	7.78258	3.80057	2.588	1.66968	0.000843339	0.0453032
XLOC_081055	Ppse_ynau_113866	-	scaffold24986:49558-53002	5.78115	6.00931	6.15327	37.2078	37.6713	37.8899	2.58403	3.70264	1.11692e-12	4.10652e-10
XLOC_119458	-	+	scaffold5186:2186-31306	1.13575	0	3.504	4.99808	10.3847	14.9505	2.5752	2.10458	0.000159497	0.0113187
XLOC_047433	Ppse_ynau_055196	-	scaffold1609:126653-134169	21.3634	19.7943	20.4181	98.9647	136.019	143.199	2.57085	5.36282	5.27865e-20	4.59777e-17
XLOC_028996	-	-	scaffold11944:24529-25378	1.64721	2.69304	0.556374	11.7393	9.48304	10.5645	2.56724	2.15442	4.87942e-05	0.0041082
XLOC_033156	Ppse_ynau_136801	-	scaffold12889:172238-191665	38.8764	35.7798	35.5676	301.524	190.211	182.135	2.55984	6.1728	2.03851e-20	1.91215e-17
XLOC_095176	Ppse_ynau_014420	+	scaffold30233:3610-6587	4.63333	4.69981	1.09936	41.5495	12.8034	11.2192	2.55716	3.00324	4.1681e-05	0.00357095
XLOC_087898	-	+	scaffold2749:126865-127127	12.2517	4.20424	4.12307	57.1351	33.8553	35.8216	2.5544	3.8597	2.39281e-10	6.40109e-08
XLOC_061443	-	.	scaffold19525:7325-7492	2.69234	0	8.15452	23.7896	7.43981	36.3319	2.55318	3.04612	0.000132851	0.0096765
XLOC_070263	-	.	scaffold21846:8102-8265	32.4307	54.6323	41.6714	251.824	305.511	218.818	2.54658	6.37994	1.36654e-22	1.58703e-19
XLOC_057919	Ppse_ynau_089248	+	scaffold18615:15532-15745	15.7747	8.1198	9.10061	92.9238	48.2611	59.3002	2.54128	4.48025	4.97491e-12	1.68514e-09
XLOC_000393	-	.	C4702175:2-129	15.6002	8.02999	23.6249	126.357	86.2171	73.6812	2.54033	4.97225	6.54583e-13	2.50746e-10
XLOC_056486	-	.	scaffold18220:30663-30824	3.08854	3.17956	9.35451	31.8388	42.6732	20.8392	2.53746	3.48839	1.17404e-08	2.36961e-06
XLOC_030844	Ppse_ynau_070792	+	scaffold1234:22151-25128	3.52335	4.08883	3.52482	30.6607	19.8406	17.981	2.5357	3.06347	2.35685e-08	4.42152e-06
XLOC_108560	Ppse_ynau_059138	+	scaffold35709:4955-9409	440.587	472.017	415.385	3238.59	2417.15	2280.12	2.5325	9.71353	2.8998e-36	1.24802e-32
XLOC_068825	-	.	scaffold21488:22924-23149	109.644	77.1796	102.181	826.666	494.611	404.675	2.52549	7.51808	2.82736e-16	1.64832e-13
XLOC_010300	Ppse_ynau_128041	+	C4933323:7317-8186	6.59627	7.00287	6.86767	45.8385	41.0122	35.8836	2.51855	3.8226	1.17861e-12	4.32247e-10
XLOC_036374	Ppse_ynau_068424	-	scaffold13588:111960-113134	4.62412	0	0	10.2147	6.38898	12.4801	2.51692	2.0641	0.00017853	0.0124401
XLOC_005428	Ppse_ynau_053101	+	C4887221:177-5172	590.769	593.01	613.381	4016.68	3315.52	3204.2	2.50583	10.1271	1.47424e-49	1.5409e-45
XLOC_016428	Ppse_ynau_066649	-	C4963271:56383-58399	6.04138	8.71939	8.25206	46.5782	44.7637	45.0789	2.50524	3.96629	1.45707e-13	6.18007e-11
XLOC_039647	Ppse_ynau_104882	-	scaffold14329:53040-56263	1.92232	1.25194	1.09179	11.8533	7.60992	7.18682	2.49924	1.97256	0.000168123	0.0118333
XLOC_029432	Ppse_ynau_083008	+	scaffold12025:14548-31327	27.1268	30.6424	34.0859	167.137	160.583	208.161	2.49754	5.86264	5.71896e-24	7.67757e-21
XLOC_115737	Ppse_ynau_083472	+	scaffold4489:69914-72742	10.9983	10.9786	11.0797	58.7795	68.7938	65.6125	2.49128	4.44067	1.72574e-16	1.03073e-13
XLOC_105568	-	.	scaffold34569:34935-35053	10.5448	10.8556	31.9381	77.6454	203.972	28.4596	2.48834	5.09605	9.78737e-05	0.00749051
XLOC_137592	Ppse_ynau_090812	-	scaffold8307:23672-25791	5.30559	5.2622	4.51531	23.655	33.2196	31.8963	2.48653	3.40369	4.61941e-10	1.16948e-07
XLOC_061288	Ppse_ynau_062347	+	scaffold19476:14956-17539	21.3358	24.5469	20.609	46.3241	168.866	167.458	2.48484	5.39651	7.49374e-08	1.29924e-05
XLOC_118017	Ppse_ynau_059845	-	scaffold4901:24052-28356	9.63334	9.57628	9.08641	69.5147	47.0908	48.2886	2.48165	4.22333	1.0629e-13	4.62899e-11
XLOC_026204	Ppse_ynau_042250	-	scaffold11366:39451-44981	31.1728	28.2434	29.2923	220.507	158.237	133.187	2.47645	5.7965	1.35305e-19	1.1186e-16
XLOC_063934	Ppse_ynau_031487	-	scaffold20129:43102-43279	2.17129	2.23528	0	3.1976	8.99999	14.6503	2.472	1.98585	0.00073137	0.0402336
XLOC_002053	Ppse_ynau_098225	-	C4812451:385-770	2.43818	1.67336	3.2821	5.98439	16.8437	20.838	2.46524	2.52923	4.39169e-05	0.00373409
XLOC_076172	Ppse_ynau_007401	-	scaffold23503:93615-95479	2.68442	3.36348	3.04249	19.3235	15.6224	18.076	2.45328	2.75951	4.16895e-07	6.16827e-05
XLOC_104053	Ppse_ynau_097728	+	scaffold34005:106535-148647	9438.05	11065.9	9475.4	74048	49825.8	44819.7	2.44484	14.1331	3.33378e-25	5.48126e-22
XLOC_025670	Ppse_ynau_081626	+	scaffold11262:70631-81341	68.9397	74.5001	69.1886	451.494	381.413	361.27	2.44264	7.00784	1.57946e-34	5.37496e-31
XLOC_087980	-	-	scaffold27522:9377-11007	1.03456	1.68489	1.14129	10.8443	5.99744	6.36728	2.43482	1.83726	0.000697808	0.0387221
XLOC_070510	-	-	scaffold21904:7985-11471	12.6222	15.5395	15.2095	107.318	70.8644	65.4355	2.43298	4.76427	7.56011e-15	3.72482e-12
XLOC_047956	Ppse_ynau_064683	-	scaffold16209:29010-29202	1.61822	1.66591	1.63375	4.76621	6.70751	17.4697	2.43166	2.07007	0.000386371	0.0236164
XLOC_094371	Ppse_ynau_092071	+	scaffold2994:8517-12662	49.2926	53.5515	48.0455	394.905	223.698	223.655	2.42907	6.50823	2.7349e-17	1.81908e-14
XLOC_008546	Ppse_ynau_045581	+	C4920565:8657-22824	44.0593	46.2009	43.1159	307.204	219.504	215.994	2.42765	6.33177	3.87184e-24	5.34496e-21
XLOC_111295	Ppse_ynau_110659	-	scaffold3713:13380-20743	2.85127	1.95789	1.72576	16.5921	14.1966	7.11331	2.42597	2.36674	4.4553e-05	0.00378158
XLOC_058366	-	-	scaffold18721:24551-26048	2.71964	3.26642	2.28811	13.3504	18.7881	15.2918	2.42504	2.63011	1.33116e-06	0.000171771
XLOC_112975	Ppse_ynau_049290	+	scaffold3983:120225-122035	26.4325	28.6172	24.4115	140.944	155.391	141.999	2.41556	5.59077	1.11955e-24	1.67167e-21
XLOC_130310	Ppse_ynau_064513	-	scaffold7035:43640-77899	12.1996	12.0326	12.4085	64.409	70.4029	68.1835	2.41527	4.51927	8.65926e-17	5.39196e-14
XLOC_012510	Ppse_ynau_037101	+	C4945907:4423-8553	993.696	1054.36	851.333	4516.78	6196.88	5155.53	2.41171	10.7363	4.06764e-31	1.04424e-27
XLOC_130859	Ppse_ynau_024317	+	scaffold7125:38457-39078	2.63674	2.22972	4.1832	21.4954	13.4013	16.2658	2.40729	2.72171	1.27539e-06	0.000165304
XLOC_040658	-	-	scaffold1453:344724-352120	2423.92	1425.92	349.596	11218.8	4784.34	7009.2	2.4035	11.2644	1.72425e-05	0.00166102
XLOC_015313	Ppse_ynau_069292	-	C4959027:24463-58960	72.8239	78.8269	70.6807	392.831	424.121	392.363	2.39878	7.03486	1.20024e-36	5.48848e-33
XLOC_087580	Ppse_ynau_084839	-	scaffold27352:6514-6889	17.8004	23.3228	11.4362	109.623	93.9051	82.9811	2.39408	4.99663	6.75047e-17	4.30107e-14
XLOC_081712	Ppse_ynau_136003	+	scaffold25214:38560-38734	6.93618	2.3802	11.6712	47.6686	41.5284	24.9601	2.37567	3.74563	9.14929e-09	1.89634e-06
XLOC_125391	Ppse_ynau_075511	+	scaffold6197:30061-31510	13.9729	15.4238	14.0115	55.4153	88.6851	87.8094	2.36785	4.71206	1.05046e-13	4.61603e-11
XLOC_058981	Ppse_ynau_036309	+	scaffold18892:1306-3581	2.7654	2.60288	2.79194	17.57	13.4276	13.8609	2.36283	2.57097	4.14379e-06	0.000475578
XLOC_066734	Ppse_ynau_018059	-	scaffold20892:29948-30209	4.09712	0.602552	0	12.0674	8.8956	5.52887	2.36112	1.98185	0.000602369	0.0340458
XLOC_006457	Ppse_ynau_014406	-	C4901621:853-2948	538.913	556.771	538.13	3492.46	2638.29	2504.41	2.35531	9.86284	1.35139e-34	4.70832e-31
XLOC_009404	Ppse_ynau_014747	+	C4927159:95-363	9.05188	6.21243	6.09249	35.5478	41.6888	36.6453	2.35179	3.74827	5.22378e-11	1.56318e-08
XLOC_082363	Ppse_ynau_119979	+	scaffold25451:121742-121904	21.1211	15.5311	21.3237	66.6521	112.56	126.223	2.35068	5.09806	1.53883e-12	5.55991e-10
XLOC_000065	-	.	C4602799:95-303	4.88934	6.29179	9.8725	55.8029	27.0217	29.6907	2.3493	3.72876	2.34371e-08	4.4025e-06
XLOC_076327	Ppse_ynau_036902	-	scaffold23547:325488-326001	18.1356	29.2561	22.651	190.258	100.487	80.2314	2.34912	5.35996	1.61015e-10	4.47933e-08
XLOC_085581	Ppse_ynau_041312	+	scaffold26598:198185-212008	2.30606	0.00118673	4.93129	14.2755	8.05832	17.1792	2.34636	2.42566	2.60781e-05	0.00239699
XLOC_097255	Ppse_ynau_066407	+	scaffold31094:4018-4204	10.879	14.9328	12.8139	48.0634	97.702	56.2759	2.33633	4.52676	1.88225e-10	5.12905e-08
XLOC_069289	Ppse_ynau_065606	-	scaffold21611:16187-19500	18.5047	18.7867	20.5763	97.954	101.916	102.186	2.33359	5.08167	4.77968e-20	4.18808e-17
XLOC_060323	Ppse_ynau_016423	-	scaffold19216:45592-67680	700.281	768.643	653.107	3797.23	3667.39	3529.76	2.32978	10.2178	1.0634e-50	1.29673e-46
XLOC_103956	Ppse_ynau_047167	+	scaffold3398:22094-32658	90.7902	95.3402	90.9824	428.553	509.354	496.653	2.3289	7.29164	8.98593e-33	2.68349e-29
XLOC_021699	Ppse_ynau_022564	-	scaffold10419:23314-25738	13.6279	13.5664	11.9954	75.7179	63.9093	64.8119	2.32799	4.5409	6.49254e-16	3.7257e-13
XLOC_012178	-	.	C4944325:3106-3984	5.768	5.57811	5.88216	30.6312	29.6237	29.7194	2.31671	3.44389	1.88417e-09	4.42554e-07
XLOC_086201	Ppse_ynau_095648	-	scaffold26867:64334-65339	5.09861	5.09746	4.94955	31.1172	23.7077	24.2796	2.31254	3.27763	2.05876e-08	3.91244e-06
XLOC_118823	Ppse_ynau_070450	-	scaffold5065:103961-105000	0.405491	2.13899	2.19981	9.90472	9.47523	6.37303	2.30963	1.9588	0.000760046	0.0415767
XLOC_057974	Ppse_ynau_022822	+	scaffold18627:42403-42697	158.277	120.175	124.985	734.755	630.229	685.612	2.2997	7.80617	2.11254e-31	5.52015e-28
XLOC_057452	-	-	scaffold18500:14350-14950	4.65315	4.10596	2.46075	25.4523	18.9811	14.0535	2.29944	2.89922	5.67696e-07	8.08871e-05
XLOC_015989	Ppse_ynau_064198	+	C4961653:790-24237	17.961	19.259	17.3028	104.592	94.6911	77.7636	2.29274	4.96612	2.78097e-17	1.84135e-14
XLOC_078722	-	.	scaffold24237:20009-20180	2.46551	12.6909	7.4675	61.725	27.252	26.6167	2.28596	3.77301	1.78996e-06	0.000224059
XLOC_024832	Ppse_ynau_125172	+	scaffold11084:5554-5734	59.2164	52.553	57.723	490.159	189.026	179.108	2.28329	6.55427	4.73784e-09	1.03786e-06
XLOC_083696	Ppse_ynau_074007	+	scaffold25870:47399-47858	129.815	155.359	140.388	865.612	650.207	622.58	2.2822	7.86709	1.34593e-27	2.58729e-24
XLOC_113073	Ppse_ynau_055344	+	scaffold4001:317048-327726	1.98513	2.18027	1.60363	8.83689	10.5986	10.9432	2.28217	2.13927	0.000214034	0.0144931
XLOC_108744	-	.	scaffold35773:43749-46897	9.95864	7.11954	4.18925	34.6276	35.1632	37.7031	2.27471	3.6835	4.01618e-10	1.03103e-07
XLOC_010367	-	.	C4933697:18324-18581	3.68028	2.52583	2.47706	14.4529	16.9497	13.2436	2.27099	2.57852	1.10685e-05	0.00112597
XLOC_077044	Ppse_ynau_001606	+	scaffold2378:58264-87984	35.4638	33.2509	36.1239	239.177	140.637	144.108	2.26867	5.86113	1.70598e-15	9.28014e-13
XLOC_085683	Ppse_ynau_122061	+	scaffold26630:44256-44643	0	1.41717	4.16944	14.191	7.60801	7.43065	2.26827	2.09767	0.000453445	0.0269616
XLOC_023059	Ppse_ynau_090435	-	scaffold10710:176327-187795	5.21129	7.88035	7.46422	24.2112	37.6963	41.381	2.26821	3.63367	5.26638e-09	1.147e-06
XLOC_131924	Ppse_ynau_138832	+	scaffold7318:352043-354151	18.6518	15.6789	18.3914	78.9053	92.6702	91.0572	2.26611	4.89876	5.08838e-17	3.29461e-14
XLOC_142498	Ppse_ynau_128784	+	scaffold9257:3840-6111	432.449	449.029	431.623	2121.21	2229.97	2141.58	2.26274	9.47118	4.3082e-51	5.73108e-47
XLOC_037712	Ppse_ynau_068820	-	scaffold13898:87810-99255	81.8048	78.3038	82.2163	339.275	447.13	410.88	2.2617	7.04481	2.98954e-26	5.08674e-23
XLOC_075331	Ppse_ynau_032153	+	scaffold23243:156042-163599	3.32358	3.35363	3.36983	15.0249	18.6115	17.3429	2.25894	2.73917	2.54962e-06	0.000307654
XLOC_025877	Ppse_ynau_051564	-	scaffold113:507740-509226	114.375	109.751	113.299	655.271	525.042	484.283	2.25525	7.51297	2.19177e-29	5.09082e-26
XLOC_100284	Ppse_ynau_118988	+	scaffold32438:34989-36993	10.134	7.52565	8.7692	52.348	45.1683	33.7351	2.25091	3.95099	7.85061e-11	2.26584e-08
XLOC_114178	Ppse_ynau_051321	+	scaffold4214:40802-61435	4.85e-06	1.87e-07	11.4394	25.7472	14.9909	17.0424	2.2508	2.89094	0.000647074	0.0362644
XLOC_063654	-	-	scaffold20053:35251-77881	120.101	127.786	127.349	769.508	536.259	535.308	2.24671	7.65787	9.54269e-25	1.45456e-21
XLOC_145352	Ppse_ynau_033939	+	scaffold9822:10932-34394	3.94958	4.29906	3.98748	29.0821	16.5448	15.6838	2.24488	2.96495	2.33327e-06	0.000284998
XLOC_072371	Ppse_ynau_125571	-	scaffold2241:33217-35699	10.1197	9.05912	9.99474	62.933	39.9705	41.1168	2.24283	4.07616	6.53451e-11	1.91622e-08
XLOC_045278	Ppse_ynau_077508	+	scaffold15612:259484-260457	3.10968	3.64803	3.28555	23.2172	13.0895	14.053	2.23937	2.72518	4.25147e-06	0.00048565
XLOC_062220	Ppse_ynau_065846	+	scaffold19686:68748-91629	189.15	197.635	197.161	790.512	1007.96	1024.43	2.23185	8.2802	5.85018e-29	1.31701e-25
XLOC_052213	-	-	scaffold17201:44341-46640	8.58141	9.10153	8.08213	42.3229	41.0742	42.715	2.23173	3.9021	1.80762e-11	5.76272e-09
XLOC_126697	-	.	scaffold6412:142303-142499	9.02444	1.5484	9.11103	26.58	37.4062	32.4748	2.22883	3.54942	1.95032e-08	3.71967e-06
XLOC_021938	Ppse_ynau_125551	+	scaffold10474:195323-202736	6.55844	9.08577	8.4	49.3929	29.1848	37.4116	2.20755	3.79266	1.92866e-09	4.52277e-07
XLOC_060211	-	.	scaffold19191:3960-4114	14.6254	11.2923	3.69143	16.1538	70.7257	54.2747	2.20503	4.06317	6.05662e-05	0.00494292
XLOC_138873	-	.	scaffold8552:499659-499845	0	7.46639	1.83056	10.6808	17.5363	17.1274	2.20171	2.60763	2.35293e-05	0.00218744
XLOC_099077	Ppse_ynau_069489	-	scaffold31910:24999-25374	4.81424	5.90014	4.16608	20.9317	23.4392	27.2238	2.1963	3.16973	1.0515e-07	1.77469e-05
XLOC_105938	Ppse_ynau_085705	+	scaffold34693:33059-33263	10.4584	21.5333	5.27938	51.981	45.1563	79.3864	2.1936	4.36407	6.19939e-08	1.09296e-05
XLOC_057261	Ppse_ynau_099873	+	scaffold18453:108541-109456	9.83106	10.9168	9.81387	35.0561	55.2486	54.5569	2.19083	4.09715	1.6754e-10	4.63443e-08
XLOC_061762	Ppse_ynau_096140	+	scaffold19593:85309-95638	6.23263	5.58558	6.30334	31.538	27.0586	28.0341	2.19038	3.41389	1.77941e-08	3.41259e-06
XLOC_020182	Ppse_ynau_063521	-	scaffold10080:60365-83589	64.4693	62.7623	67.8748	361.149	291.87	267.077	2.18952	6.67686	1.19317e-24	1.75339e-21
XLOC_045291	Ppse_ynau_077534	-	scaffold15612:51713-66044	54.9691	51.2012	54.3226	233.961	264.828	252.702	2.18209	6.39315	2.05682e-26	3.54087e-23
XLOC_088390	Ppse_ynau_033477	-	scaffold27696:6659-6968	100.358	104.065	113.069	440.171	511.439	525.032	2.17448	7.35969	8.32907e-29	1.84666e-25
XLOC_070948	Ppse_ynau_052198	+	scaffold2203:116860-119513	2.01694	1.87505	1.32809	5.77843	9.31786	10.4809	2.17309	1.97005	0.000779537	0.0424366
XLOC_090111	-	.	scaffold28328:48378-48534	6.96153	21.5001	7.02833	41.0081	48.0925	75.1541	2.16183	4.27247	2.2243e-07	3.49981e-05
XLOC_097682	Ppse_ynau_073863	+	scaffold31311:8981-9636	11.7218	9.03704	9.87796	64.4476	37.2549	40.6601	2.15574	4.07461	6.65617e-10	1.65365e-07
XLOC_022731	Ppse_ynau_030033	+	scaffold10656:110876-114609	67.9928	68.094	68.4525	327.547	306.012	305.671	2.15323	6.71454	2.29662e-30	5.60107e-27
XLOC_029476	Ppse_ynau_002500	+	scaffold12035:13619-14447	2.45431	3.30407	3.30381	15.6623	12.9555	14.0971	2.14822	2.54362	2.33592e-05	0.00217578
XLOC_117406	Ppse_ynau_049872	-	scaffold4774:35573-37511	2.77012	2.53489	0.932232	10.4253	9.35579	9.96838	2.14571	2.13414	0.000328206	0.0206476
XLOC_096107	Ppse_ynau_134905	+	scaffold30604:179652-181332	9.97698	9.83278	10.1264	49.2111	43.3395	44.8782	2.1411	4.03186	2.40069e-11	7.55468e-09
XLOC_007539	Ppse_ynau_118506	-	C4912061:11720-12206	8.07638	6.59418	5.34219	29.3245	30.9754	31.9445	2.14104	3.50428	5.96607e-09	1.28385e-06
XLOC_089320	-	.	scaffold28052:0-224	2.85325	1.95823	2.88063	16.8076	9.19854	10.2675	2.13965	2.35487	0.00013593	0.00988339
XLOC_069986	Ppse_ynau_096750	-	scaffold21774:152067-164483	9.5014	15.31	10.6352	37.4145	61.3579	62.7148	2.13683	4.25379	5.92112e-10	1.47856e-07
XLOC_038860	Ppse_ynau_007460	+	scaffold1416:96434-107740	82.2778	85.5368	82.4379	423.904	351.633	359.67	2.1351	6.98742	5.14175e-29	1.17561e-25
XLOC_085596	Ppse_ynau_041313	-	scaffold26598:198185-212008	3.52882	5.40542	2.79606	16.2703	18.0417	20.0457	2.13501	2.83566	3.48042e-06	0.000405485
XLOC_012934	Ppse_ynau_039102	-	C4948109:29576-30602	4.58617	4.96724	4.00318	21.6688	20.8578	19.9848	2.13156	3.00836	8.44711e-07	0.000114345
XLOC_142389	-	.	scaffold9227:31094-31357	2.86007	5.88872	1.15501	20.2173	11.0646	14.6662	2.12852	2.63195	3.03855e-05	0.00273283
XLOC_010630	Ppse_ynau_041720	-	C4935589:20469-22684	1.98334	1.6103	2.0798	6.94728	10.7269	9.1532	2.12797	2.02613	0.000805229	0.0436404
XLOC_055877	Ppse_ynau_055384	+	scaffold18065:38091-38460	21.1735	15.7844	28.0108	102.147	88.7729	102.468	2.12436	5.07584	1.54355e-15	8.58813e-13
XLOC_109657	Ppse_ynau_067427	-	scaffold36001:19191-24936	83.258	82.014	87.8512	461.32	339.444	339.548	2.12352	6.99465	2.76809e-23	3.37546e-20
XLOC_012200	Ppse_ynau_113950	-	C4944421:48-5422	88.185	96.8804	87.5329	486.276	382.741	357.968	2.12312	7.09972	1.04273e-24	1.57302e-21
XLOC_136682	Ppse_ynau_070285	+	scaffold8119:346421-346832	499.582	521.334	496.716	3306.55	1761.01	1773.2	2.12205	9.56439	1.5592e-14	7.45615e-12
XLOC_119594	Ppse_ynau_064652	-	scaffold5213:20744-26356	12.8685	12.6944	10.917	24.3057	72.5611	66.9868	2.11999	4.2789	9.32397e-07	0.000125057
XLOC_063649	Ppse_ynau_140455	+	scaffold20053:35251-77881	262.139	255.257	249.595	1209.35	1089.15	1131.17	2.11619	8.57777	7.39474e-41	4.91851e-37
XLOC_008323	Ppse_ynau_031588	+	C4918945:2265-4678	4.58851	2.27078	4.79086	12.1274	15.2136	25.8948	2.11593	2.81445	1.77276e-05	0.00169881
XLOC_144277	Ppse_ynau_134108	-	scaffold9630:44404-44617	2.25353	3.47992	1.13758	16.5935	9.34086	6.08207	2.11586	2.2174	0.000384635	0.0235595
XLOC_065448	Ppse_ynau_001458	-	scaffold20543:307088-307349	2169.13	2515.65	2211.22	12752.7	9203.71	8770.36	2.10918	11.7353	6.22865e-25	9.80041e-22
XLOC_097779	-	.	scaffold31339:242185-242265	256.784	66.088	259.248	472.698	1330.46	779.667	2.10757	8.17874	3.07612e-05	0.00276322
XLOC_051734	Ppse_ynau_094248	+	scaffold1708:7790-11260	38.0011	37.6967	36.3857	174.157	168.002	155.866	2.10413	5.82231	2.22125e-22	2.51965e-19
XLOC_024753	-	.	scaffold11058:41134-61937	2.69883	1.38918	2.04354	4.17321	12.6782	11.4721	2.10142	2.08882	0.000748258	0.0409727
XLOC_075378	Ppse_ynau_044463	+	scaffold2325:48359-77436	2.02795	2.34199	2.21619	6.71589	12.4721	11.1241	2.09954	2.16213	0.000599136	0.0339024
XLOC_014508	Ppse_ynau_071116	+	C4955157:3880-8324	9.35743	10.1708	10.7621	47.5694	44.8562	41.865	2.09119	4.00948	7.43688e-11	2.1635e-08
XLOC_048896	Ppse_ynau_114344	-	scaffold16428:36428-36681	1.28724	2.65035	2.59918	13.2697	7.11412	9.55387	2.08976	2.14815	0.000592673	0.033649
XLOC_037723	-	.	scaffold13898:154046-154114	342.958	353.065	519.373	2777.85	1895.41	694.209	2.08926	9.21912	1.06276e-06	0.000140992
XLOC_079908	Ppse_ynau_045445	+	scaffold24628:17811-20030	7.78186	7.49766	10.4272	40.9882	34.9756	37.9859	2.08838	3.79056	8.68267e-10	2.12464e-07
XLOC_050077	Ppse_ynau_110565	+	scaffold16705:50449-80814	35.6704	33.8811	38.9316	188.461	145.337	143.543	2.08806	5.7638	9.15952e-19	7.0916e-16
XLOC_023465	-	.	scaffold10799:13529-13712	34.6121	17.8161	11.6481	84.9537	95.6446	101.199	2.08771	5.0277	1.88186e-10	5.12905e-08
XLOC_067817	-	-	scaffold21185:8800-19456	7.40218	7.40507	9.0354	30.8553	37.7313	36.7953	2.08451	3.68903	2.83607e-09	6.4642e-07
XLOC_104066	Ppse_ynau_097729	-	scaffold34005:106535-148647	586.587	664.54	612.195	3284.03	2704.88	2167.08	2.08363	9.82851	2.85398e-24	3.97736e-21
XLOC_105760	Ppse_ynau_042203	+	scaffold3465:133628-134056	20.1328	29.442	18.8213	107.654	87.5759	103.345	2.07684	5.1083	3.41701e-15	1.7422e-12
XLOC_042968	Ppse_ynau_037618	-	scaffold15072:177029-179519	5.99408	7.58199	7.24504	17.4332	35.1816	38.6104	2.07296	3.50379	7.03166e-07	9.72536e-05
XLOC_124146	-	+	scaffold5955:7092-7806	8.41072	8.10908	8.1293	45.4045	36.2517	26.5735	2.07248	3.72365	9.6303e-09	1.97367e-06
XLOC_061115	Ppse_ynau_019993	-	scaffold19418:20081-20273	69.5835	113.282	66.9836	376.53	337.611	366.864	2.06967	6.93074	1.49785e-17	1.01944e-14
XLOC_137211	Ppse_ynau_038215	-	scaffold8214:37606-37948	21.179	20.0589	18.5313	101.055	86.6163	72.0218	2.06738	4.91492	2.21099e-14	1.03036e-11
XLOC_123228	Ppse_ynau_085418	+	scaffold5806:36230-38597	47.3311	47.0835	46.8413	182.776	209.695	217.537	2.06571	6.11861	1.28773e-21	1.36546e-18
XLOC_020814	Ppse_ynau_085025	-	scaffold10215:114876-115071	1.53153	1.57667	4.63868	15.7881	10.5803	8.26693	2.06386	2.31368	0.000317248	0.0200531
XLOC_096304	-	.	scaffold30681:297-971	4.76237	6.53696	2.95232	14.642	21.8179	26.0446	2.06371	3.0209	5.06301e-06	0.000567717
XLOC_090966	Ppse_ynau_065920	+	scaffold28654:27060-27894	313.075	317.25	314.427	1478.08	1312.16	1270.09	2.05858	8.83094	4.73656e-39	2.66577e-35
XLOC_142030	Ppse_ynau_056484	-	scaffold9150:49934-50429	5.26272	6.807	5.9944	24.4431	28.8988	25.3115	2.05728	3.31208	9.22241e-08	1.56375e-05
XLOC_140612	Ppse_ynau_033914	-	scaffold8912:129953-133381	2.58201	3.26654	2.47908	9.46166	13.9481	13.3635	2.05254	2.38534	0.000272699	0.0176255
XLOC_136444	Ppse_ynau_006149	-	scaffold8096:158026-158908	227.853	239.517	227.817	1324.55	814.888	831.297	2.04662	8.38023	1.1892e-17	8.28645e-15
XLOC_102948	Ppse_ynau_000402	-	scaffold3354:52803-66067	2.86715	2.61009	2.10096	11.1542	11.3894	10.9017	2.04613	2.2781	0.000358661	0.0222102
XLOC_085177	Ppse_ynau_094005	-	scaffold26478:113894-150431	5.5929	7.41731	5.96677	27.3363	26.6785	27.9152	2.04583	3.36625	6.43752e-08	1.13221e-05
XLOC_062554	Ppse_ynau_138581	+	scaffold19754:29720-82677	0.833657	5.00466	4.77859	4.76943	24.5269	16.8081	2.04523	2.65345	0.000933602	0.0494804
XLOC_095048	Ppse_ynau_075117	-	scaffold3018:98828-100809	262.802	255.217	277.157	1468.86	950.599	971.239	2.04373	8.57147	1.75679e-19	1.43615e-16
XLOC_141750	-	.	scaffold9103:33726-33823	24.7391	101.873	149.859	364.326	341.811	467.38	2.04339	7.05502	2.15211e-05	0.00202371
XLOC_008183	Ppse_ynau_045772	-	C4918047:6918-8670	14.4797	16.0895	14.1877	64.7936	65.1447	61.3663	2.04335	4.49902	4.15678e-13	1.64841e-10
XLOC_113669	Ppse_ynau_094722	-	scaffold4110:17565-25910	26.8579	27.4777	25.9427	119.586	112.612	108.26	2.03556	5.29981	6.63606e-18	4.76007e-15
XLOC_064703	Ppse_ynau_023185	+	scaffold20340:48491-49118	188.73	213.597	178.451	930.332	773.692	748.514	2.0328	8.11044	2.4116e-28	5.18955e-25
XLOC_063995	-	.	scaffold20151:18867-18952	467.267	240.519	283.05	1238.63	1614.01	1324.17	2.0316	8.8798	1.47996e-12	5.37375e-10
XLOC_046303	Ppse_ynau_113041	-	scaffold15853:22338-23714	15.0959	15.1474	16.1089	63.1763	67.7208	64.4659	2.02372	4.53192	3.29438e-13	1.33907e-10
XLOC_069058	Ppse_ynau_076241	+	scaffold2155:672668-673586	10.4496	12.3428	11.2161	29.6436	57.2951	55.9594	2.02026	4.10948	3.75972e-08	6.83428e-06
XLOC_099272	Ppse_ynau_114367	-	scaffold3200:75067-103819	212.804	220.521	217.864	1036.99	835.627	853.755	2.02002	8.26503	1.26984e-30	3.14942e-27
XLOC_035073	Ppse_ynau_117149	-	scaffold13290:106301-110357	151.264	166.915	149.549	599.553	712.561	641.265	2.01958	7.78944	3.16458e-28	6.7112e-25
XLOC_057630	Ppse_ynau_037743	+	scaffold18526:18826-23045	22.7154	21.3076	19.7544	96.299	86.361	84.6038	2.01674	4.96528	2.17548e-15	1.1451e-12
XLOC_046790	Ppse_ynau_082772	-	scaffold1595:147564-164399	78.9497	84.5362	79.5844	435.056	298.886	280.354	2.01222	6.84747	1.67019e-17	1.13147e-14
XLOC_080594	Ppse_ynau_106432	+	scaffold24837:22950-23769	2.65533	2.73359	2.8723	11.1727	14.6751	9.47001	2.00503	2.34601	0.000176163	0.0122986
XLOC_106432	Ppse_ynau_028626	+	scaffold34878:12218-13163	12.0298	9.32916	8.61401	49.9479	34.8531	40.4053	2.00427	3.93028	2.97135e-09	6.75151e-07
XLOC_006204	-	+	C4898729:979-1570	4.07626	3.35711	3.84101	15.6078	17.8347	14.1185	1.99827	2.69527	4.27719e-05	0.00365158
XLOC_046580	-	.	scaffold1591:67712-67876	11.5252	17.7973	11.6358	55.1616	51.7528	62.2108	1.99369	4.34012	3.51642e-11	1.06977e-08
XLOC_038565	Ppse_ynau_064996	-	scaffold14073:7015-36666	87.2415	81.9162	85.7008	368.872	349.671	329.003	1.99349	6.90044	2.23929e-27	4.20096e-24
XLOC_073006	-	.	scaffold22595:50419-51620	4.96281	4.50085	4.21512	20.4176	19.1015	17.6463	1.99055	2.92045	7.3219e-06	0.000791881
XLOC_000048	-	.	C4593093:74-203	73.2313	82.9285	44.3604	291.183	283.307	247.056	1.98946	6.55433	2.23303e-15	1.17118e-12
XLOC_009671	-	-	C4929053:22626-24028	2.11377	3.1432	2.2289	11.4139	11.1629	9.12778	1.98656	2.22722	0.000809112	0.043786
XLOC_114647	Ppse_ynau_075331	-	scaffold4292:214061-214319	43.0378	53.0425	48.9585	130.332	240.367	218.404	1.98128	6.0884	1.30683e-11	4.2685e-09
XLOC_008960	Ppse_ynau_133961	-	C4923483:6187-22341	2.48208	2.92026	3.18189	4.56246	15.2878	16.0757	1.9802	2.37147	0.000676121	0.0376758
XLOC_115741	Ppse_ynau_083475	-	scaffold4489:76770-87853	77.0065	72.6684	75.2296	347.696	284.861	283.654	1.97936	6.71096	1.80752e-23	2.28926e-20
XLOC_092864	Ppse_ynau_135333	+	scaffold29378:53748-54765	6.92434	9.29793	6.38289	61.1836	17.4704	15.0318	1.97904	3.54536	0.000297501	0.0190541
XLOC_074170	Ppse_ynau_006582	-	scaffold2291:104347-117921	391.622	424.707	407.974	1887.98	1561.57	1520.48	1.97588	9.13751	8.18865e-32	2.26084e-28
XLOC_033010	Ppse_ynau_032876	+	scaffold12869:8463-10439	314.675	371.94	312.149	1817.46	1214.16	1024.93	1.97376	8.84242	2.26365e-15	1.183e-12
XLOC_074700	Ppse_ynau_008718	+	scaffold23054:7469-20706	184.396	198.421	187.922	874.06	703.294	730.953	1.97029	8.03591	1.09863e-28	2.39944e-25
XLOC_128991	-	-	scaffold6801:115170-140692	5.41126	5.74467	5.85811	24.294	20.8939	24.5509	1.96854	3.17348	8.12137e-07	0.000110962
XLOC_075486	-	.	scaffold23272:22274-22689	37.2161	45.0177	35.8824	173.738	139.606	162.466	1.96298	5.78439	4.48783e-18	3.25101e-15
XLOC_075939	Ppse_ynau_092774	-	scaffold23418:27265-32258	4.22475	4.70576	4.40514	17.7471	17.8943	19.0037	1.9622	2.87019	1.48225e-05	0.00145374
XLOC_047960	-	.	scaffold16209:115905-116526	3.57843	3.58694	2.66203	12.4812	15.4831	12.5806	1.96181	2.51221	0.000122692	0.00911621
XLOC_013565	Ppse_ynau_104314	-	C4951123:3764-25927	2.2279	2.86704	3.51455	14.5885	10.1463	10.9258	1.96077	2.36321	0.000388044	0.0236989
XLOC_087572	Ppse_ynau_084840	+	scaffold27352:8284-17740	3.14398	3.9982	4.54339	17.1584	14.5649	16.2219	1.95949	2.71112	4.13875e-05	0.00354996
XLOC_041294	Ppse_ynau_016726	+	scaffold14700:14407-18651	44.6116	45.3152	46.146	232.331	157.408	156.942	1.95653	5.97973	1.96867e-15	1.03998e-12
XLOC_052835	Ppse_ynau_099769	+	scaffold17331:50103-72154	4.23298	7.90607	6.07547	27.8413	26.1666	19.8524	1.9542	3.24845	1.34305e-06	0.000172927
XLOC_145072	Ppse_ynau_132271	-	scaffold9773:99249-101621	9.13332	11.1339	10.731	48.4723	40.3598	35.9499	1.95188	3.93556	3.24535e-09	7.3084e-07
XLOC_082402	Ppse_ynau_086324	+	scaffold25467:3146-3296	88.9825	149.899	130.671	405.038	458.245	605.847	1.95105	7.39635	3.64178e-13	1.46e-10
XLOC_013526	Ppse_ynau_053747	-	C4950841:41395-44257	88.9512	103.711	86.7545	411.084	372.243	330.657	1.94954	6.99633	1.71465e-23	2.20092e-20
XLOC_139597	Ppse_ynau_034769	-	scaffold8700:5807-13542	160.147	186.31	157.302	1276.95	380.323	362.915	1.94645	7.838	1.05764e-05	0.00108683
XLOC_097307	Ppse_ynau_040117	-	scaffold31122:24472-25193	17.6288	27.2225	20.3405	96.4282	86.1198	77.3151	1.94503	4.93963	1.66928e-13	7.05972e-11
XLOC_050478	Ppse_ynau_060350	+	scaffold16784:25270-31793	4.95545	3.78822	3.91377	13.4684	18.601	18.9441	1.93771	2.79112	3.52846e-05	0.00309358
XLOC_110337	Ppse_ynau_108228	+	scaffold36116:40769-51418	24.5634	21.5755	19.6205	79.2817	86.93	94.0137	1.93612	4.94558	8.48952e-14	3.76446e-11
XLOC_107635	-	+	scaffold35387:10947-11324	4.25958	24.8022	34.4035	80.7894	79.6	90.0222	1.93255	4.89241	1.2196e-05	0.00122152
XLOC_068305	Ppse_ynau_014228	-	scaffold21329:54570-60163	50.6003	58.8001	75.3069	335.03	211.853	182.961	1.9313	6.3934	2.72667e-11	8.47379e-09
XLOC_043639	Ppse_ynau_112916	+	scaffold1523:176195-177180	8.19957	1.45244	3.77483	21.3993	21.4588	10.9891	1.92898	2.85687	8.04118e-05	0.00631597
XLOC_097646	-	.	scaffold313:229861-229939	147.531	151.879	148.946	434.528	1121.11	199.086	1.92712	7.65562	9.93934e-05	0.00757907
XLOC_121729	Ppse_ynau_034251	-	scaffold5564:80747-88261	38.6894	45.603	47.0423	204.348	131.823	179.376	1.92455	5.90447	1.79013e-14	8.44997e-12
XLOC_024146	Ppse_ynau_021884	-	scaffold10917:110903-111062	12.9518	10.0001	0	23.8421	40.2637	26.2167	1.919	3.51692	7.37136e-05	0.00587821
XLOC_074049	Ppse_ynau_038141	+	scaffold22886:9849-13432	27.1489	24.7849	28.9608	112.4	108.285	95.3922	1.91705	5.21883	1.6528e-15	9.0244e-13
XLOC_034903	Ppse_ynau_140553	+	scaffold13251:128192-129938	4.63491	5.13855	4.67938	16.9142	20.5487	19.726	1.91478	2.93498	1.63204e-05	0.00158367
XLOC_021087	Ppse_ynau_001359	-	scaffold10265:59489-62950	64.0928	62.4257	59.2717	246.167	243.427	231.657	1.91115	6.38546	6.77887e-23	8.06465e-20
XLOC_021950	Ppse_ynau_125552	-	scaffold10474:215092-230515	196.944	185.901	186.586	629.857	864.681	709.521	1.91047	7.98575	1.04753e-20	1.00846e-17
XLOC_064648	Ppse_ynau_031184	+	scaffold20331:16391-19388	7.31543	7.75733	7.54013	20.9837	33.5013	33.9208	1.90874	3.4914	6.40703e-07	8.98027e-05
XLOC_004836	Ppse_ynau_122855	+	C4878611:0-1312	517.999	637.323	528.41	2399.8	1996.14	2109.06	1.90573	9.54009	1.0777e-27	2.10266e-24
XLOC_011682	Ppse_ynau_079486	+	C4941961:33610-38283	42.4007	13.109	37.4161	208.782	96.1301	57.2564	1.90059	5.4047	0.000135962	0.00988339
XLOC_110327	Ppse_ynau_080730	-	scaffold36113:57609-61229	90.5697	102.619	95.2932	407.745	352.848	350.553	1.89984	7.00311	1.2749e-24	1.84709e-21
XLOC_094061	Ppse_ynau_132162	+	scaffold29821:6556-14757	38.3326	40.9514	38.5012	216.63	118.984	120.115	1.89983	5.73217	1.45833e-10	4.08026e-08
XLOC_119717	Ppse_ynau_048704	+	scaffold5227:2435-20569	45.0372	49.0719	46.0426	196.422	169.543	173.817	1.89843	5.97589	1.48584e-19	1.22148e-16
XLOC_130323	-	-	scaffold7036:191407-202824	2.03682	3.5582	2.56891	12.6669	10.4562	9.23609	1.89596	2.26409	0.000552734	0.0317806
XLOC_098700	Ppse_ynau_037270	-	scaffold31721:25493-27078	10.3388	11.017	10.1938	48.7488	35.2942	38.0205	1.89483	3.91689	8.22703e-09	1.71735e-06
XLOC_067583	-	.	scaffold21136:4413-4830	3.31807	3.98517	3.90823	11.9446	15.0268	16.9153	1.89202	2.61785	9.17648e-05	0.00707106
XLOC_007719	Ppse_ynau_027785	+	C4913915:12886-13843	4.01395	4.49157	4.40485	16.9626	17.3612	16.0144	1.88986	2.78232	2.89669e-05	0.00261974
XLOC_006112	-	.	C4897269:4174-4379	2.57059	2.64635	3.89288	9.46407	10.6551	15.61	1.88705	2.37895	0.000429385	0.0257508
XLOC_118126	Ppse_ynau_117696	+	scaffold4919:34340-34991	15.3736	18.8112	14.1907	95.6066	49.4009	41.1363	1.88656	4.48666	3.3654e-07	5.09792e-05
XLOC_058039	Ppse_ynau_120340	-	scaffold18647:18613-20065	684.476	696.744	704.862	2506.74	2803.67	2625.11	1.88489	9.8332	1.91185e-34	6.35821e-31
XLOC_132353	Ppse_ynau_117918	-	scaffold7398:48473-56503	8.99753	9.35582	9.13628	42.0157	32.1392	31.5489	1.88426	3.7276	4.51679e-08	8.12966e-06
XLOC_001370	-	-	C4795199:888-2320	2.46233	4.43606	2.17521	8.15893	13.6084	13.7065	1.88305	2.37158	0.000441708	0.0264033
XLOC_134122	Ppse_ynau_011548	+	scaffold7699:17617-21299	9.83051	9.80209	9.11338	61.7176	34.9097	14.2907	1.88273	3.78755	8.25718e-05	0.0064579
XLOC_111656	Ppse_ynau_037148	+	scaffold3778:56373-59238	5.41843	4.93223	5.2113	22.4688	19.3072	18.3953	1.88224	3.00299	1.14889e-05	0.00116263
XLOC_011335	Ppse_ynau_015893	+	C4939807:30300-34700	3.39719	3.49731	10.2894	15.0088	32.8564	18.3374	1.88205	3.12512	0.000108458	0.0082061
XLOC_133365	Ppse_ynau_118640	-	scaffold7557:86828-87236	3.39329	3.4933	1.14195	8.32866	11.721	11.4477	1.88195	2.23739	0.000861624	0.0462006
XLOC_088030	Ppse_ynau_049824	+	scaffold27533:19288-19504	24.7131	23.2292	18.4415	120.259	69.7751	63.7985	1.88071	4.91678	5.42607e-09	1.17804e-06
XLOC_005037	Ppse_ynau_054033	+	C4882147:3060-5345	407.639	435.111	397.728	1697.9	1572.09	1429.76	1.87713	9.07832	3.84133e-32	1.12421e-28
XLOC_063941	Ppse_ynau_109203	-	scaffold2013:14000-18300	2.91857	3.36508	3.62405	8.84639	14.2965	15.331	1.87668	2.46626	0.000306402	0.0195363
XLOC_073386	Ppse_ynau_045818	+	scaffold22704:5988-17295	17.5593	19.3943	16.3804	69.8214	64.9427	67.9854	1.8759	4.61113	3.0497e-12	1.07017e-09
XLOC_109315	Ppse_ynau_125323	+	scaffold35929:75478-79894	114.418	117.882	115.83	526.722	402.116	391.125	1.87571	7.25316	1.01581e-20	9.84399e-18
XLOC_017325	Ppse_ynau_095466	-	C4966173:21229-32369	19.5261	15.8777	16.9897	53.4911	70.9091	74.4994	1.87569	4.58698	8.98298e-11	2.56234e-08
XLOC_036363	Ppse_ynau_036170	+	scaffold13582:18290-19598	487.425	534.822	503.618	2397.34	1730.56	1637.11	1.87072	9.37136	2.79127e-20	2.53694e-17
XLOC_116047	Ppse_ynau_097163	-	scaffold4528:34394-38483	1.87711	2.71834	3.33853	6.59744	12.9236	11.3536	1.87033	2.21759	0.000942745	0.0498742
XLOC_018323	Ppse_ynau_032075	-	C4969185:58192-67281	113.027	106.275	111.048	452.918	408.136	385.312	1.86981	7.17382	3.72861e-25	6.0623e-22
XLOC_011815	-	+	C4942697:30942-37512	2.91743	3.57382	2.96348	11.8927	12.1013	12.3785	1.86021	2.40321	0.000531658	0.0307987
XLOC_027203	Ppse_ynau_132728	-	scaffold11555:3595-5131	62.9262	62.4275	54.2915	170.499	251.527	249.31	1.85995	6.29765	8.63933e-14	3.81931e-11
XLOC_038859	Ppse_ynau_007459	+	scaffold1416:89211-92077	13.5476	13.8382	13.6846	49.0426	54.562	50.9513	1.85965	4.24385	3.03155e-10	7.93573e-08
XLOC_055878	Ppse_ynau_055381	-	scaffold18065:12376-27754	2.56253	3.77596	3.28677	14.086	12.4673	10.3281	1.85457	2.41956	0.000550071	0.0316523
XLOC_102826	Ppse_ynau_075917	+	scaffold33486:8419-9035	6.259	8.98179	9.38284	39.1043	22.5368	31.2254	1.85443	3.56265	7.35283e-07	0.000101217
XLOC_066917	Ppse_ynau_059641	+	scaffold20941:2585-5552	66.9038	75.0709	72.4965	306.659	251.833	242.3	1.85383	6.54475	6.784e-20	5.80528e-17
XLOC_115742	-	-	scaffold4489:88758-94846	13.5965	11.3031	14.7559	56.4156	42.5709	49.8307	1.85359	4.1924	9.26012e-10	2.25839e-07
XLOC_094521	-	.	scaffold29986:90660-90864	5.22921	4.03749	5.27938	21.1775	19.8688	14.1131	1.8523	2.90045	3.73269e-05	0.00325509
XLOC_061113	Ppse_ynau_019994	+	scaffold19418:20459-20816	18.4055	18.4216	20.3887	83.1982	65.3416	65.5432	1.85198	4.68976	8.6352e-12	2.87834e-09
XLOC_098291	Ppse_ynau_125683	-	scaffold31561:12055-13072	2.84979	4.12717	2.63331	14.3687	12.2795	10.103	1.85163	2.41589	0.000559145	0.0319858
XLOC_086525	Ppse_ynau_034662	+	scaffold26973:80940-82773	9.2446	6.86463	8.52632	41.5013	29.1435	21.721	1.84452	3.55683	1.21522e-06	0.000158629
XLOC_056505	Ppse_ynau_013958	-	scaffold18224:165409-167607	6.26457	6.16122	6.32468	37.8679	16.1337	16.5073	1.84173	3.2074	5.16494e-05	0.00431138
XLOC_135792	Ppse_ynau_074715	-	scaffold7992:339322-348349	147.997	148.075	152.083	651.038	506.29	498.619	1.83886	7.58618	6.7841e-22	7.40834e-19
XLOC_036345	-	+	scaffold13573:123297-124981	33.4177	39.6952	24.6549	111.676	124.309	124.88	1.83834	5.42232	5.6304e-14	2.53507e-11
XLOC_086617	Ppse_ynau_015398	+	scaffold27007:22009-22857	36.857	38.6525	39.8769	147.447	138.177	140.379	1.8374	5.65486	2.81634e-17	1.85638e-14
XLOC_123911	-	.	scaffold5906:17579-17688	14.7467	30.3625	44.6645	130.302	81.4997	119.4	1.83391	5.30036	1.70158e-07	2.73318e-05
XLOC_012258	-	.	C4944651:2436-2511	6183.05	5035.22	6242.38	17803.5	22313.5	23910.4	1.83306	12.8569	1.10651e-18	8.47722e-16
XLOC_038462	-	.	scaffold14050:142159-143273	2.80494	3.4207	3.31109	10.2951	12.9382	12.6948	1.8311	2.3945	0.000549374	0.0316247
XLOC_100736	Ppse_ynau_019715	-	scaffold3263:143805-153358	210.413	502.827	420.065	1697.83	1107.48	1340.66	1.82664	8.90681	1.605e-08	3.10661e-06
XLOC_073733	Ppse_ynau_096321	-	scaffold22810:72389-113928	57.6784	64.8878	58.9009	234.84	218.377	209.979	1.82383	6.28408	2.68185e-20	2.45272e-17
XLOC_047547	Ppse_ynau_072368	+	scaffold16120:51894-56632	21.1378	12.7519	17.491	70.1584	50.5434	67.7106	1.82224	4.52084	5.8719e-10	1.46878e-07
XLOC_081480	Ppse_ynau_116288	+	scaffold2514:52450-53014	11.8896	12.1277	9.91128	40.6411	37.8282	46.0725	1.82185	3.95996	1.5262e-08	2.97772e-06
XLOC_130793	-	-	scaffold7113:68897-70976	4.13932	8.91001	2.65939	29.9251	13.518	14.7262	1.81795	2.97049	0.000166412	0.0117242
XLOC_050087	Ppse_ynau_110566	-	scaffold16705:50449-80814	57.3385	68.2054	57.9616	222.084	228.645	216.508	1.81746	6.29488	7.55571e-20	6.42807e-17
XLOC_013997	Ppse_ynau_080342	-	C4953063:4719-9044	169.384	190.443	189.004	757.198	623.575	608.264	1.81188	7.8555	1.81476e-23	2.28926e-20
XLOC_021812	-	.	scaffold10449:48477-50537	5.77617	5.09691	6.08792	18.9446	20.6388	22.6702	1.81069	3.05996	1.21186e-05	0.00121543
XLOC_099928	Ppse_ynau_058337	-	scaffold32306:14686-15591	9175.3	10697.4	9455.51	36680.4	38201.4	31031.3	1.80917	13.5848	9.99984e-27	1.76298e-23
XLOC_020480	-	.	scaffold1015:11323-11534	5.81834	8.38573	12.9232	17.137	51.4495	29.836	1.80695	3.65322	0.000104006	0.00789788
XLOC_041807	Ppse_ynau_093181	-	scaffold148:106295-106548	22.1896	35.5344	12.4458	79.8794	85.1626	86.5044	1.79558	4.92686	5.46266e-09	1.18422e-06
XLOC_014905	Ppse_ynau_118292	+	C4956927:3574-17756	34.6808	38.8104	33.2991	168.411	106.402	109.104	1.79554	5.51409	2.5055e-11	7.85074e-09
XLOC_142387	-	+	scaffold9227:24960-30723	10.6577	5.94305	7.1733	33.3524	23.3151	29.3634	1.79485	3.47542	1.12547e-06	0.000148637
XLOC_128690	Ppse_ynau_109814	+	scaffold6751:76488-79118	548.336	625.985	586.454	1938.78	2130.48	2216.82	1.79414	9.51775	1.36145e-27	2.58729e-24
XLOC_027329	Ppse_ynau_046772	-	scaffold11577:20714-24154	580.041	594.564	586.98	2355.36	1997.41	1946.11	1.79299	9.51787	1.31979e-29	3.11492e-26
XLOC_134142	-	.	scaffold7699:219315-219370	2441.09	1256.52	2464.51	3594.92	8431.92	9882.41	1.79215	11.3247	8.47966e-06	0.000899804
XLOC_072597	-	+	scaffold22474:183372-183553	155.326	639.614	313.632	1829.95	1287.65	838.42	1.79062	8.84443	8.27862e-05	0.00647121
XLOC_020968	Ppse_ynau_095670	-	scaffold10246:25673-47279	119.756	129.448	120.755	500.59	419.137	401.184	1.79014	7.2736	4.76667e-22	5.28415e-19
XLOC_118325	Ppse_ynau_106495	+	scaffold496:65567-81451	772.31	765.07	790.513	2882.05	2725.74	2682.96	1.78835	9.91597	4.50624e-36	1.83166e-32
XLOC_012321	Ppse_ynau_002075	+	C4944933:3493-15229	48.7636	48.1333	49.5276	198.422	153.738	166.92	1.77817	5.9456	2.62221e-16	1.54721e-13
XLOC_116012	Ppse_ynau_052652	+	scaffold4525:417164-431417	30.7438	39.2729	33.4567	142.92	101.188	122.175	1.77535	5.4542	5.04482e-13	1.97382e-10
XLOC_091627	Ppse_ynau_130578	-	scaffold28907:98320-118100	7.10881	5.62947	6.07286	22.5485	19.644	25.0894	1.77528	3.16439	9.54557e-06	0.000999144
XLOC_131258	Ppse_ynau_127995	+	scaffold7199:6058-16839	39.1742	40.9849	43.4633	134.098	133.261	169.144	1.77487	5.70428	2.9861e-14	1.36549e-11
XLOC_020185	Ppse_ynau_063522	-	scaffold10080:85099-85342	125.581	137.55	131.946	539.765	409.566	445.34	1.77355	7.35486	2.23166e-20	2.06683e-17
XLOC_062203	Ppse_ynau_002129	-	scaffold19684:9270-9578	2.36554	7.30575	4.77647	26.1274	9.80513	15.9609	1.77261	2.83869	0.000368403	0.0227366
XLOC_003680	Ppse_ynau_059822	-	C4851811:4592-5276	14.0346	11.9135	14.6665	61.2799	41.1636	41.5331	1.77043	4.16356	1.89555e-08	3.62584e-06
XLOC_046501	-	.	scaffold15894:11134-11301	16.154	5.54337	8.15452	39.6493	40.919	25.4323	1.7699	3.75456	2.50217e-06	0.000303601
XLOC_127607	Ppse_ynau_027957	-	scaffold6561:39711-40194	5.34832	8.11402	6.5364	17.6181	27.2248	26.2102	1.76886	3.23625	8.7818e-06	0.000927827
XLOC_067700	Ppse_ynau_057846	-	scaffold21159:29731-32268	10.5761	10.2881	10.9561	27.403	37.8232	46.9938	1.76564	3.83418	3.8593e-07	5.78618e-05
XLOC_091426	Ppse_ynau_102425	+	scaffold28824:4326-10022	63.4212	68.0646	68.5355	294.284	207.743	200.881	1.76467	6.37724	1.87087e-14	8.77452e-12
XLOC_071378	Ppse_ynau_103943	+	scaffold22134:21470-22625	56.5295	62.4039	55.7378	208.883	197.002	206.228	1.76374	6.18398	7.09473e-19	5.58157e-16
XLOC_110740	Ppse_ynau_082389	+	scaffold36162:214227-216798	33.2583	32.5884	31.285	116.742	114.049	109.408	1.76089	5.3552	1.18319e-14	5.69529e-12
XLOC_011022	Ppse_ynau_131907	-	C4938159:9892-11486	4.81424	3.49844	5.95642	26.969	13.4338	10.4455	1.75917	2.81602	0.00044646	0.026622
XLOC_070042	Ppse_ynau_028201	-	scaffold21796:59556-62503	19.0837	15.8802	17.5759	66.1384	60.9551	57.1551	1.75882	4.50376	2.10706e-10	5.69918e-08
XLOC_068836	Ppse_ynau_052533	-	scaffold21490:26112-46638	23.5343	24.3117	21.1423	63.3404	93.922	83.5352	1.75709	4.8762	2.65686e-10	7.0431e-08
XLOC_055764	Ppse_ynau_046986	-	scaffold18040:12569-15604	22.4872	22.2532	22.1833	69.4794	81.5606	82.7226	1.75665	4.83422	1.39811e-11	4.55646e-09
XLOC_048220	Ppse_ynau_026932	+	scaffold16285:115338-132672	9.22352	9.69911	8.67256	35.2697	32.215	29.5409	1.75648	3.6408	2.90795e-07	4.47917e-05
XLOC_089554	Ppse_ynau_014147	-	scaffold28135:95413-96707	107.822	113.979	112.941	338.364	427.778	396.484	1.75375	7.10278	7.48164e-19	5.85449e-16
XLOC_030441	Ppse_ynau_105518	-	scaffold12250:38907-44330	47.9751	48.4326	53.343	204.645	156.153	161.167	1.75336	5.95856	2.28291e-15	1.18882e-12
XLOC_057747	Ppse_ynau_110358	-	scaffold18564:3906-6509	142.083	150.646	139.761	466.519	511.163	516.497	1.74564	7.46304	2.60634e-23	3.23208e-20
XLOC_077413	-	.	scaffold23880:2954-3178	58.9672	65.6006	62.4136	151.268	244.418	248.988	1.74489	6.26601	6.17609e-11	1.82575e-08
XLOC_117741	Ppse_ynau_039324	-	scaffold4853:106828-107314	4.04028	7.27881	6.11881	17.8498	13.9559	28.8884	1.73626	3.04296	0.000103267	0.00784991
XLOC_142036	Ppse_ynau_106877	-	scaffold9152:28075-30411	77.2972	77.794	65.659	238.634	271.077	246.992	1.73322	6.49332	3.32293e-18	2.46825e-15
XLOC_003543	-	-	C4848499:4205-5279	3.72513	4.26101	3.81311	13.7147	13.7965	13.7541	1.73167	2.57315	0.000352272	0.021898
XLOC_086588	Ppse_ynau_037421	-	scaffold270:104134-107728	8.6479	8.043	8.42556	19.927	32.7015	34.0521	1.73136	3.50095	5.68873e-06	0.000628251
XLOC_100374	Ppse_ynau_031811	-	scaffold32469:15174-15414	4.55731	3.90968	5.36787	20.1342	17.8405	10.2498	1.72977	2.75884	0.000181608	0.0126306
XLOC_118908	Ppse_ynau_124212	-	scaffold5087:9041-33797	38.2798	40.549	39.3053	130.741	138.523	135.145	1.72939	5.60594	1.95877e-15	1.0385e-12
XLOC_008573	Ppse_ynau_105353	-	C4920671:9551-11226	83.0817	86.5232	78.5471	300.136	274.83	273.817	1.72881	6.65652	9.87063e-21	9.62913e-18
XLOC_111075	Ppse_ynau_056602	-	scaffold3669:84635-90058	24.0954	23.7892	23.9205	55.9999	95.2274	94.0929	1.72782	4.9097	1.01776e-08	2.08001e-06
XLOC_139476	Ppse_ynau_112383	-	scaffold8686:32143-33604	6.90742	6.95384	7.32045	22.7051	25.8893	24.4618	1.72573	3.27951	8.86375e-06	0.000935135
XLOC_049536	Ppse_ynau_008701	+	scaffold16581:9305-16042	4.88037	5.44741	7.09552	29.2365	17.1929	13.8087	1.72186	3.03327	0.000119667	0.00892501
XLOC_094620	-	+	scaffold30020:17255-17951	5.22667	3.58714	4.39735	15.3943	15.6466	14.6941	1.72012	2.69786	0.000335279	0.0210062
XLOC_135463	Ppse_ynau_028801	+	scaffold7949:32039-46019	26.6054	27.2342	25.3796	62.2006	106.607	99.8931	1.71792	5.03847	6.80456e-09	1.44306e-06
XLOC_123084	-	.	scaffold5775:132974-133058	99.2812	153.311	200.468	511.729	823.039	200.963	1.71634	7.50717	0.000141118	0.0101974
XLOC_042269	Ppse_ynau_006015	-	scaffold14901:21589-28970	6.86526	7.32919	7.31371	10.639	33.3011	29.4748	1.71629	3.29085	0.000204724	0.0139856
XLOC_061551	Ppse_ynau_031786	+	scaffold19541:285178-303674	744.654	835.801	770.274	2920.06	2471.56	2569.34	1.7154	9.87331	7.18174e-28	1.42014e-24
XLOC_033773	Ppse_ynau_006544	-	scaffold1302:10653-12918	1026	1109.6	1043.29	4000.95	3442.69	3311.37	1.71358	10.3069	5.72604e-28	1.1478e-24
XLOC_052474	Ppse_ynau_135971	-	scaffold1725:13771-19530	56.9279	55.9659	53.6458	188.935	195.343	179.053	1.71252	6.07788	1.68037e-17	1.13313e-14
XLOC_137057	Ppse_ynau_018759	-	scaffold8189:63065-63554	238.777	266.523	246.632	968.276	808.306	766.221	1.71226	8.23075	2.92071e-22	3.28759e-19
XLOC_074394	-	.	scaffold22957:12060-12179	30.5455	31.4457	30.8386	89.9669	154.747	68.6996	1.7095	5.25316	3.35625e-07	5.08933e-05
XLOC_078544	Ppse_ynau_099824	-	scaffold24201:21201-45359	66.7926	74.3955	70.9529	265.501	231.652	214.091	1.69896	6.41073	1.87839e-17	1.25509e-14
XLOC_106917	Ppse_ynau_021060	+	scaffold35109:61316-66773	114.51	125.687	104.829	449.016	353.355	351.211	1.69514	7.10101	1.24773e-17	8.6531e-15
XLOC_073998	Ppse_ynau_019729	+	scaffold22879:66096-79043	36.1614	36.6978	33.2437	91.4787	133.369	129.169	1.69449	5.42888	6.41577e-11	1.88518e-08
XLOC_084537	-	.	scaffold26211:6630-7125	7.1519	8.61294	7.22052	21.661	26.6615	28.9535	1.69122	3.35935	6.2217e-06	0.000681453
XLOC_094361	-	+	scaffold29938:99787-100814	1.28529	6.61587	10.381	28.3922	15.9826	17.3444	1.68923	3.07063	0.000229834	0.0153415
XLOC_118723	-	.	scaffold5031:10928-11111	19.229	17.8161	23.2962	53.804	69.0767	77.8458	1.68649	4.64008	4.09969e-09	9.13102e-07
XLOC_087575	Ppse_ynau_084843	+	scaffold27352:36946-37714	145.771	157.075	136.31	365.454	594.587	491.725	1.6848	7.43831	3.16946e-12	1.10163e-09
XLOC_032415	Ppse_ynau_086142	-	scaffold12711:5167-20147	5.31796	7.12878	5.1184	23.3139	18.7845	16.8188	1.68103	3.01517	6.60711e-05	0.00532682
XLOC_007388	-	-	C4910793:13508-15605	9.96304	12.1215	14.1735	33.3461	38.1682	48.8897	1.67972	3.94584	3.81169e-07	5.72066e-05
XLOC_108467	Ppse_ynau_102924	-	scaffold3567:129920-133381	1572.2	1536.89	1587.41	5696.07	5103.33	4703.72	1.67783	10.8427	5.50522e-28	1.12613e-24
XLOC_041708	Ppse_ynau_015008	-	scaffold14787:148166-148586	11.4523	18.1525	9.54336	51.9347	41.944	36.06	1.6771	4.04564	2.64853e-07	4.10986e-05
XLOC_036127	Ppse_ynau_017672	-	scaffold13525:8950-18782	40.1871	41.6233	42.3864	121.141	143.323	145.126	1.6767	5.63693	1.0599e-13	4.62899e-11
XLOC_006262	Ppse_ynau_094489	-	C4899395:4207-4417	36.6658	36.5288	32.2412	107.993	140.54	98.9576	1.67456	5.40531	2.73954e-11	8.49315e-09
XLOC_089331	-	.	scaffold28056:331-434	151.029	291.524	152.478	611.642	704.264	636.894	1.67452	7.8634	3.32353e-09	7.47055e-07
XLOC_115759	Ppse_ynau_060127	+	scaffold4494:54304-54745	113.329	114.793	130.475	545.586	313.624	325.317	1.67381	7.14087	1.59889e-10	4.4565e-08
XLOC_123645	Ppse_ynau_063849	-	scaffold5867:8399-9831	12.134	4.16386	4.08347	17.8693	33.5302	16.3742	1.67294	3.19533	0.000333048	0.0208983
XLOC_031125	Ppse_ynau_042589	-	scaffold12416:10344-16222	2588.91	2688.74	2535.86	6885.16	8958.19	9760.36	1.67236	11.5722	7.74452e-17	4.88472e-14
XLOC_074119	-	.	scaffold229:343325-344053	5.47065	5.94047	4.91786	22.6243	16.4632	15.3715	1.67091	2.9193	0.000132521	0.00966205
XLOC_111918	-	+	scaffold3819:313162-432142	23.8857	25.9241	22.8677	63.0367	88.2476	87.2668	1.66886	4.88293	1.00344e-09	2.43505e-07
XLOC_126480	Ppse_ynau_077119	+	scaffold6385:62513-79614	4.91672	5.78471	8.50953	34.1347	15.5274	14.2176	1.6659	3.11743	0.000335341	0.0210062
XLOC_143393	Ppse_ynau_080231	-	scaffold9447:59547-65183	8.93959	10.698	8.71543	45.2253	25.364	23.155	1.66538	3.61236	1.4279e-05	0.00140609
XLOC_145906	Ppse_ynau_052127	-	scaffold9913:36525-45831	32.1424	35.9957	31.0419	110.184	110.701	103.989	1.66482	5.31236	4.12665e-13	1.64538e-10
XLOC_115383	Ppse_ynau_131017	+	scaffold4429:84955-93789	11.1329	9.74294	11.3233	35.3461	33.1146	37.5711	1.66469	3.77834	4.27707e-07	6.29642e-05
XLOC_031174	Ppse_ynau_134651	+	scaffold12426:155951-158271	5.4081	5.56749	4.85828	21.715	15.6458	15.2215	1.66414	2.87752	0.000132014	0.0096347
XLOC_050115	-	.	scaffold16708:133857-134077	5.05028	10.3982	2.03949	13.3873	26.5156	17.7193	1.65966	2.99413	0.000397374	0.0242182
XLOC_123040	Ppse_ynau_023159	-	scaffold5770:200145-201715	20.5962	25.0482	20.4242	78.3788	71.6902	65.6714	1.65786	4.7432	1.75404e-10	4.8246e-08
XLOC_060541	Ppse_ynau_095425	+	scaffold19276:13115-13694	12.0423	10.349	8.14047	35.006	35.013	30.0988	1.65769	3.70341	8.16715e-07	0.000111483
XLOC_049496	Ppse_ynau_116862	+	scaffold16578:107156-113255	87.3115	83.6984	85.9983	250.201	298.286	286.67	1.65679	6.65238	3.75853e-17	2.45529e-14
XLOC_021739	Ppse_ynau_000451	+	scaffold10429:58951-59905	64.7154	72.444	62.429	233.635	218.329	197.2	1.65575	6.29145	1.02866e-16	6.29807e-14
XLOC_084771	Ppse_ynau_007956	-	scaffold26326:110695-141404	107.37	115.248	81.0909	334.355	322.548	329.59	1.65559	6.88878	1.69026e-16	1.01367e-13
XLOC_105963	Ppse_ynau_042933	+	scaffold3471:20540-29747	5.57797	5.19938	5.01396	18.151	16.5544	17.375	1.65515	2.86844	0.000157988	0.0112171
XLOC_089466	Ppse_ynau_015718	+	scaffold2811:134310-144791	59.4503	42.3122	58.1467	215.78	153.091	151.84	1.65356	5.97722	3.38403e-11	1.03379e-08
XLOC_009286	Ppse_ynau_110925	+	C4926259:2471-23193	9.79924	7.06163	8.90394	40.4069	17.601	26.4472	1.65143	3.47935	3.41567e-05	0.00301456
XLOC_093034	Ppse_ynau_110698	+	scaffold29447:17818-19213	4.18741	4.48053	3.76155	13.79	14.3045	12.9477	1.651	2.58219	0.000685102	0.0380748
XLOC_038634	Ppse_ynau_016685	-	scaffold14086:68463-70654	161.747	157.856	154.61	549.658	534.878	451.011	1.64995	7.52246	2.3075e-20	2.12362e-17
XLOC_065309	Ppse_ynau_087538	-	scaffold20519:72678-76313	18.8632	22.2062	22.7415	68.3416	69.8074	68.8659	1.64907	4.68921	2.82181e-10	7.45334e-08
XLOC_025949	Ppse_ynau_015289	+	scaffold1131:13004-16584	258.168	248.301	297.24	953.911	820.583	825.957	1.64847	8.27876	4.54698e-21	4.68563e-18
XLOC_013999	Ppse_ynau_080345	-	C4953063:23064-23658	48.5318	49.8584	46.2527	200.624	136.891	130.983	1.64621	5.82891	2.9246e-11	9.00961e-09
XLOC_130798	-	.	scaffold7113:68477-68644	21.5387	11.0867	19.0272	75.3336	70.6782	21.7991	1.64274	4.39835	0.000271883	0.0175805
XLOC_113814	-	-	scaffold4137:19483-36649	5.31159	4.29098	3.70634	15.1386	12.9259	15.566	1.64241	2.65653	0.000666985	0.0371809
XLOC_063117	Ppse_ynau_115009	+	scaffold19914:11995-13430	10.4381	11.569	10.3683	40.0413	31.8679	32.7153	1.63683	3.76564	8.18525e-07	0.000111626
XLOC_054840	Ppse_ynau_103086	+	scaffold17807:328781-332764	587.256	644.46	618.065	2268.22	1882.97	1784.76	1.63674	9.46841	2.16492e-22	2.49444e-19
XLOC_073203	Ppse_ynau_082603	+	scaffold22637:12450-12835	23330	23638.3	22468.6	97108	66931.3	59170.4	1.63666	14.6963	1.06015e-13	4.62899e-11
XLOC_056675	-	.	scaffold1828:4890-5205	4.84309	6.76648	2.79404	14.774	17.6848	14.4715	1.63635	2.74559	0.000496114	0.0290385
XLOC_027675	Ppse_ynau_022544	-	scaffold11647:4902-5061	55.045	50.0005	52.3041	228.884	102.896	174.778	1.6363	5.94109	8.24943e-08	1.41683e-05
XLOC_068595	Ppse_ynau_032593	-	scaffold21435:24541-27121	5.04914	5.47152	6.70734	17.6109	15.0539	23.3096	1.63622	2.96195	0.000194478	0.0133983
XLOC_011256	Ppse_ynau_058901	-	C4939427:13724-32046	197.268	200.517	196.824	615.318	658.347	630.536	1.6358	7.83612	1.15959e-23	1.52867e-20
XLOC_119079	Ppse_ynau_109684	-	scaffold5110:115513-117644	10.058	10.8187	5.77794	22.7651	28.8958	34.3006	1.63437	3.51003	8.93858e-06	0.000940995
XLOC_145902	Ppse_ynau_052130	+	scaffold9913:47380-73857	29.8755	29.899	30.6973	111.048	93.6593	85.4786	1.63252	5.16054	1.71281e-11	5.52062e-09
XLOC_087581	Ppse_ynau_084843	-	scaffold27352:36946-37714	397.178	426.464	378.499	883.477	1464.72	1476.49	1.63135	8.84386	9.78689e-11	2.78081e-08
XLOC_045034	Ppse_ynau_016055	+	scaffold15559:56808-59551	38.9026	35.4863	41.2809	114.708	125.597	129.602	1.63133	5.5036	5.78268e-13	2.25048e-10
XLOC_083001	Ppse_ynau_130114	-	scaffold2564:13989-14390	147.628	151.979	163.723	459.521	519.975	498.798	1.63067	7.47477	4.44202e-20	3.93939e-17
XLOC_094336	Ppse_ynau_059870	-	scaffold29926:10911-26313	16.591	16.9691	17.5116	62.59	50.0143	50.811	1.6263	4.36844	1.08881e-08	2.20368e-06
XLOC_006205	Ppse_ynau_021512	+	C4898729:4535-4988	8.51589	11.6891	10.5082	36.4621	29.851	32.1345	1.62493	3.68802	1.3422e-06	0.000172927
XLOC_076166	Ppse_ynau_007404	+	scaffold23503:113433-119739	3523.84	3774.3	3647.58	12168.1	11155.2	11332.3	1.6189	12.0178	1.58151e-31	4.20768e-28
XLOC_029640	Ppse_ynau_020539	+	scaffold12072:129641-130055	396.178	468.291	357.886	1413.58	1285.41	1169.16	1.61785	8.8572	5.24586e-19	4.14933e-16
XLOC_029568	-	-	scaffold12058:152420-157418	5.91522	7.42471	1.77889	21.7429	14.1638	12.7339	1.61735	2.79122	0.000392424	0.0239464
XLOC_137681	Ppse_ynau_038630	-	scaffold8337:25856-33911	126.379	138.042	125.308	404.271	419.615	407.232	1.61574	7.21556	8.28982e-21	8.14127e-18
XLOC_058871	Ppse_ynau_036378	+	scaffold18861:46177-50876	40.5697	48.1402	50.4703	139.335	161.473	139.078	1.61499	5.7513	3.39855e-13	1.37378e-10
XLOC_030538	Ppse_ynau_059517	-	scaffold1227:22035-25124	22.46	22.193	21.6388	87.5205	69.8586	52.8488	1.61356	4.71611	1.41721e-08	2.79488e-06
XLOC_052281	-	.	scaffold17209:198392-199314	14.5481	13.2878	10.6569	37.3722	45.9443	38.2308	1.60682	3.97391	3.25367e-07	4.94916e-05
XLOC_034877	Ppse_ynau_113524	+	scaffold13248:48189-69024	26.3127	24.7097	29.1332	87.3815	81.3397	83.6955	1.60664	4.97352	5.83472e-11	1.73184e-08
XLOC_004401	Ppse_ynau_068794	-	C4871027:6557-7097	5.96036	8.18135	7.78741	26.6771	21.6376	21.2909	1.60602	3.24166	2.34247e-05	0.00218049
XLOC_001269	Ppse_ynau_014830	+	C4791907:128-2093	6.51255	10.6805	5.50683	17.1012	27.4236	27.2977	1.60533	3.28425	5.2666e-05	0.00438623
XLOC_033090	Ppse_ynau_070515	-	scaffold12884:39742-40042	353.155	384.616	375.602	1307.15	1124.77	1062.46	1.60492	8.71383	2.21239e-22	2.51965e-19
XLOC_098231	Ppse_ynau_019520	-	scaffold31508:67765-72674	7.96817	5.5552	4.07757	15.4069	23.4065	17.0351	1.60311	2.96645	0.00021426	0.0145017
XLOC_079909	-	.	scaffold24628:15789-16120	19.5531	19.1857	17.5815	62.0896	53.1873	61.842	1.60299	4.48488	4.14093e-09	9.20885e-07
XLOC_105415	Ppse_ynau_048002	-	scaffold34501:6630-22966	76.7618	72.0238	68.4836	206.839	240.71	232.703	1.60275	6.37295	1.60347e-15	8.8209e-13
XLOC_140011	Ppse_ynau_113137	-	scaffold8782:4398-21811	16.9878	21.5237	21.9192	79.0623	61.975	49.1433	1.60236	4.58069	5.08322e-08	9.08215e-06
XLOC_054858	Ppse_ynau_054746	-	scaffold17812:16349-20523	6.67236	6.21273	5.87824	19.2768	19.9646	20.1874	1.60108	3.04378	7.62864e-05	0.00603405
XLOC_059553	Ppse_ynau_007812	-	scaffold19051:14191-16554	1218.59	1363.37	1209.39	4016.78	3955.28	3877.59	1.601	10.4753	4.8461e-28	1.01304e-24
XLOC_117667	Ppse_ynau_015098	+	scaffold4835:39150-53653	157.022	160.03	163.297	471.992	510.471	518.611	1.60068	7.50389	1.17133e-20	1.12027e-17
XLOC_041150	-	+	scaffold1467:75320-77490	8.82687	12.815	8.79732	34.9975	30.3331	30.5422	1.59987	3.65872	2.35584e-06	0.000287275
XLOC_024204	Ppse_ynau_017367	-	scaffold10933:16153-23587	21.8427	41.1865	26.0406	122.324	62.6413	93.9124	1.5972	5.11169	9.11295e-07	0.000122564
XLOC_013998	Ppse_ynau_080344	-	C4953063:15104-20908	314.653	334.735	344.578	1399.38	873.734	832.996	1.59494	8.54343	2.79573e-11	8.64902e-09
XLOC_121974	-	.	scaffold5600:89738-89887	62.254	59.8161	79.6117	256.703	154.825	218.423	1.59481	6.26188	5.52416e-10	1.39371e-07
XLOC_110158	-	.	scaffold36090:31552-31604	6000.41	3088.62	3028.99	8836.62	16581.1	12145.9	1.59133	12.1459	3.62787e-06	0.000420655
XLOC_050715	Ppse_ynau_111571	-	scaffold16845:49165-49507	8.18922	10.1748	12.2591	38.6752	28.4819	28.5801	1.58804	3.65884	4.36654e-06	0.000497711
XLOC_023161	-	-	scaffold10728:155013-160760	31.3053	62.3372	80.1147	190.779	204.105	143.503	1.58574	6.04276	7.01724e-07	9.71459e-05
XLOC_072241	Ppse_ynau_113961	+	scaffold2238:133187-133985	88.171	100.949	97.3363	356.775	267.554	263.541	1.58502	6.75291	3.62206e-14	1.65114e-11
XLOC_013562	Ppse_ynau_104314	+	C4951123:3764-25927	13.1654	18.9747	10.6333	42.6541	54.5703	35.5321	1.58325	4.09755	1.41216e-06	0.000180789
XLOC_131240	Ppse_ynau_022242	+	scaffold7194:129139-149977	1786.97	1878.99	1919.44	7196.12	4961.77	5123.35	1.58242	11.0203	1.41207e-15	7.91677e-13
XLOC_115447	Ppse_ynau_124381	+	scaffold4443:28417-34139	30.3291	31.4938	29.0944	73.2488	101.429	106.121	1.5824	5.1305	2.70789e-09	6.18167e-07
XLOC_061123	Ppse_ynau_051910	-	scaffold19422:15161-29199	4.68708	4.56495	5.53206	16.4704	15.3031	14.5416	1.57988	2.74089	0.000443596	0.0264945
XLOC_133592	-	.	scaffold7590:43523-43701	17.0157	19.7068	21.4737	93.9696	32.3263	54.5346	1.57955	4.51399	4.38421e-05	0.00372989
XLOC_032038	Ppse_ynau_053775	-	scaffold12612:125672-128632	204.725	194.779	219.052	662.491	616.847	625.719	1.57817	7.84991	7.59218e-22	8.22936e-19
XLOC_137888	-	+	scaffold8383:15472-19144	75.8007	69.9367	63.1717	372.273	142.77	129.309	1.569	6.29312	5.07049e-05	0.00424222
XLOC_016208	-	.	C4962449:11986-12138	15.3759	7.9145	15.5234	62.2698	26.5553	31.1235	1.56789	3.96015	0.000114769	0.00862539
XLOC_100923	Ppse_ynau_098542	+	scaffold3273:5078-8149	27.2971	28.5289	26.6565	88.5332	83.6797	80.3072	1.56623	4.98353	1.0277e-10	2.90877e-08
XLOC_034742	Ppse_ynau_041965	+	scaffold13226:10325-26337	259.071	288.448	256.993	729.41	930.281	791.684	1.56565	8.2172	6.78978e-17	4.30107e-14
XLOC_034749	Ppse_ynau_041966	-	scaffold13226:10325-26337	337.107	359.595	336.176	1155.38	1001.52	995.758	1.56512	8.5761	4.77837e-23	5.7313e-20
XLOC_142894	Ppse_ynau_112370	-	scaffold9338:30474-32361	35.9316	39.8291	34.8992	134.597	107.391	95.9186	1.56199	5.39002	1.05281e-10	2.97407e-08
XLOC_017184	Ppse_ynau_037564	-	C4965733:71292-80092	19.2752	25.5338	21.3787	67.0462	69.3472	65.5721	1.56122	4.67566	2.22795e-09	5.15033e-07
XLOC_086636	Ppse_ynau_114022	-	scaffold27014:8318-10788	69.5596	76.3252	67.2189	255.572	211.131	182.643	1.56038	6.31366	4.597e-13	1.80828e-10
XLOC_131375	Ppse_ynau_126642	-	scaffold7216:101662-104171	5.0669	7.79451	8.78235	24.0448	16.5564	25.878	1.55916	3.19388	8.15716e-05	0.00639746
XLOC_049086	Ppse_ynau_042660	+	scaffold16479:15458-35247	430.916	476.255	415.062	1563.05	1290.78	1166.05	1.55859	8.92626	8.45415e-18	5.94758e-15
XLOC_060143	-	+	scaffold1917:242877-249935	3041.81	2913.7	3270.25	11991.9	8438.17	7637.9	1.55711	11.7255	3.52545e-13	1.41725e-10
XLOC_092140	-	+	scaffold29102:98882-107240	260.282	261.822	274.403	983.325	716.905	720.98	1.55698	8.19692	1.567e-15	8.68556e-13
XLOC_021871	Ppse_ynau_013184	+	scaffold10459:28568-48302	108.502	122.763	118.347	331.842	394.471	332.507	1.55535	7.01532	3.93312e-16	2.28386e-13
XLOC_120337	Ppse_ynau_132670	-	scaffold5345:15072-30425	924.516	961.86	893.65	3499.23	2544.35	2391.32	1.55434	9.99351	3.89139e-15	1.96354e-12
XLOC_091693	Ppse_ynau_082236	-	scaffold28923:5908-6217	1713	1782.95	1780.46	6262.53	4882.79	4833.24	1.55259	10.9159	1.14481e-19	9.51819e-17
XLOC_013994	Ppse_ynau_080343	+	C4953063:15104-20908	315.312	347.367	320.327	1196.55	927.613	853.47	1.55254	8.49548	4.83526e-16	2.79661e-13
XLOC_126244	-	.	scaffold6342:13535-14210	11.6722	14.0761	13.8885	39.0443	41.3544	40.0528	1.55167	3.97419	4.14118e-07	6.13339e-05
XLOC_012253	Ppse_ynau_106386	+	C4944651:25653-28141	3543.43	3605.16	3590.41	13999.9	9266.4	9246.63	1.55039	11.9391	2.12446e-13	8.83162e-11
XLOC_103269	-	+	scaffold337:14214-23429	23.9539	31.0139	28.7381	99.5061	80.8021	73.2129	1.54964	4.99171	1.29945e-09	3.10701e-07
XLOC_086063	-	.	scaffold26796:26441-26625	7.54132	11.6454	9.51709	30.5411	33.8636	22.8975	1.54909	3.5475	1.38942e-05	0.00137281
XLOC_074435	Ppse_ynau_074569	+	scaffold22971:3358-15871	37.5793	42.5068	36.9819	100.598	124.192	127.581	1.54547	5.45685	6.63217e-11	1.94097e-08
XLOC_010095	Ppse_ynau_091967	+	C4931931:19596-27297	45.1572	49.1674	49.6467	171.988	131.991	130.267	1.54486	5.74748	7.15872e-12	2.39693e-09
XLOC_084294	Ppse_ynau_065532	-	scaffold26098:9858-14112	6.34957	6.30389	5.88888	22.7039	17.1594	16.6611	1.54484	2.99224	0.00021341	0.0144643
XLOC_109676	Ppse_ynau_118259	-	scaffold36004:12629-25416	44.6301	49.6247	48.2607	149.017	134.13	145.833	1.5438	5.73232	2.5974e-13	1.07064e-10
XLOC_038016	Ppse_ynau_056090	-	scaffold13961:16050-35751	184.79	201.712	200.297	557.945	581.291	621.181	1.5421	7.74703	1.14466e-19	9.51819e-17
XLOC_118874	Ppse_ynau_066708	-	scaffold5078:12773-14688	2641.38	2752.2	2639.33	9241.89	7586.07	7312.27	1.54203	11.514	1.38224e-21	1.45513e-18
XLOC_082370	Ppse_ynau_119990	-	scaffold25451:70855-98114	17.3706	15.8771	15.8607	34.0897	56.7757	56.8981	1.54185	4.255	1.75042e-06	0.00022024
XLOC_124551	Ppse_ynau_091814	+	scaffold6029:15338-17205	43.6533	41.342	40.6721	93.3891	146.176	136.423	1.53815	5.55126	4.63147e-09	1.01608e-06
XLOC_033927	Ppse_ynau_021362	+	scaffold13063:98652-98910	24.2466	19.969	23.2553	79.4487	69.5139	53.9875	1.53813	4.6863	2.67572e-08	4.97506e-06
XLOC_003417	Ppse_ynau_057766	-	C4845273:51-294	2.19037	6.01312	6.63415	17.2037	15.1317	12.8085	1.53802	2.71838	0.000717746	0.0396032
XLOC_021949	Ppse_ynau_125551	-	scaffold10474:195323-202736	18.6025	19.0061	20.5436	41.7316	71.1685	61.4395	1.53754	4.48165	5.76116e-07	8.18476e-05
XLOC_042961	Ppse_ynau_037618	+	scaffold15072:177029-179519	17.6694	15.9185	21.1016	43.5307	51.8342	68.6968	1.53716	4.39808	6.08362e-07	8.56801e-05
XLOC_072244	Ppse_ynau_113961	-	scaffold2238:133187-133985	50.4681	56.123	46.4566	183.025	134.612	140.397	1.53388	5.82542	1.89738e-11	6.02263e-09
XLOC_034752	Ppse_ynau_041972	-	scaffold13226:62844-74719	3.58429	12.996	5.22674	18.8185	18.9555	27.8214	1.53212	3.184	0.000259946	0.0169661
XLOC_061672	Ppse_ynau_129846	-	scaffold19580:58334-59244	26.4631	25.046	24.1315	77.5239	77.0579	71.6136	1.5321	4.8392	8.55938e-10	2.09798e-07
XLOC_145619	Ppse_ynau_077229	+	scaffold9871:216154-216670	485.943	541.596	516.273	1915.4	1331.17	1359.41	1.53015	9.12826	2.76017e-14	1.26613e-11
XLOC_023504	Ppse_ynau_025781	+	scaffold10809:19634-25990	6.28946	9.18435	7.76814	21.164	25.5876	23.0938	1.52987	3.26415	7.12558e-05	0.00571962
XLOC_101840	Ppse_ynau_023682	+	scaffold33148:13197-21360	17.9862	16.6048	16.2713	61.7708	45.0652	45.235	1.52794	4.29296	2.17742e-07	3.43643e-05
XLOC_009244	Ppse_ynau_096633	+	C4925955:8374-8752	1716.95	1864.76	1778.24	5835.23	5129.02	4976.61	1.52792	10.92	1.38753e-24	1.99057e-21
XLOC_084572	Ppse_ynau_022277	+	scaffold26227:1754-7909	190.276	192.203	195.24	620.825	537.021	559.564	1.5268	7.7135	2.94369e-20	2.65895e-17
XLOC_102720	Ppse_ynau_091898	+	scaffold33450:82596-84213	13.6041	10.9192	12.5707	34.9752	32.1766	43.5615	1.52522	3.86803	3.28898e-06	0.000385638
XLOC_135450	Ppse_ynau_088649	-	scaffold7946:17353-23288	21.3339	19.7908	21.282	59.9233	62.3913	63.23	1.5233	4.56843	1.20056e-08	2.41647e-06
XLOC_131259	Ppse_ynau_127995	-	scaffold7199:6058-16839	53.4995	48.8963	54.9349	81.0917	183.668	199.702	1.52287	5.85642	1.10727e-05	0.00112597
XLOC_145057	Ppse_ynau_087411	+	scaffold9772:73874-167011	51.7687	49.1715	56.2116	138.365	169.936	157.411	1.52285	5.8554	3.51274e-12	1.21806e-09
XLOC_053312	Ppse_ynau_095433	-	scaffold17460:11070-12669	70.7443	71.3898	66.4674	243.021	189.817	186.115	1.52197	6.25533	3.83811e-13	1.53451e-10
XLOC_093838	Ppse_ynau_129540	+	scaffold29745:3486-14788	11.2962	26.2231	8.94779	66.7511	34.602	37.1352	1.52197	4.16527	0.000163247	0.0115457
XLOC_127216	Ppse_ynau_012682	-	scaffold6508:18320-22506	11.5867	11.7383	11.5448	29.3305	36.3091	38.166	1.52172	3.78363	4.50686e-06	0.000512822
XLOC_071996	Ppse_ynau_114659	-	scaffold22301:30756-47806	25.7542	24.553	23.9831	68.3314	75.2421	76.8243	1.52154	4.80682	2.20393e-09	5.10287e-07
XLOC_048528	Ppse_ynau_110368	+	scaffold16356:5630-24933	5.53594	5.1273	5.73116	17.2342	17.5463	14.3822	1.51961	2.82626	0.000557013	0.0318871
XLOC_060542	Ppse_ynau_095426	+	scaffold19276:13709-14441	7.95788	7.88615	7.28337	25.9578	22.2985	20.6747	1.51652	3.24923	8.84802e-05	0.00684318
XLOC_023047	-	+	scaffold10710:176327-187795	442.329	642.791	451.477	1209.7	2102.26	1197.04	1.51385	9.10803	1.64877e-07	2.66296e-05
XLOC_140278	-	+	scaffold8837:109656-113787	13.8879	20.6121	20.4483	42.4075	55.6933	63.7944	1.51191	4.38595	6.71944e-07	9.37327e-05
XLOC_060603	-	-	scaffold1930:18443-22155	79.8737	92.9907	72.5276	267.208	251.607	203.498	1.51188	6.47825	8.25687e-13	3.10598e-10
XLOC_085950	Ppse_ynau_110459	-	scaffold26732:27123-28172	15.6246	14.8787	14.5915	68.4545	32.6518	32.4178	1.50915	4.11833	4.28599e-05	0.00365696
XLOC_094711	Ppse_ynau_053609	+	scaffold30071:17337-17532	407.388	424.124	493.247	1738.95	1100.35	1056.1	1.50711	8.8916	3.48519e-10	9.05839e-08
XLOC_038514	Ppse_ynau_006097	+	scaffold14064:58964-65243	8.60978	10.0703	10.1003	31.7877	26.8354	26.4007	1.50676	3.52249	1.41985e-05	0.00140099
XLOC_070201	Ppse_ynau_031914	-	scaffold21842:15829-22210	6.59514	9.13309	6.62462	27.0913	19.8897	19.1098	1.50417	3.19785	0.000148441	0.0106529
XLOC_066224	Ppse_ynau_010893	+	scaffold20756:65008-68584	23.6804	26.4231	22.1348	67.5858	70.3324	73.7028	1.50321	4.75479	4.91078e-09	1.07413e-06
XLOC_098763	Ppse_ynau_135110	+	scaffold31757:41334-42722	30.6817	27.166	26.853	81.4237	85.0729	81.3939	1.5019	4.97433	5.46402e-10	1.38092e-07
XLOC_073059	Ppse_ynau_008320	+	scaffold2261:91329-92751	127.278	127.197	114.302	374.909	361.981	339.973	1.50134	7.0519	1.41191e-17	9.65441e-15
XLOC_134713	Ppse_ynau_061744	+	scaffold7817:8003-18392	74.5001	77.8722	73.0749	166.995	240.124	249.237	1.50037	6.3497	3.78926e-10	9.77924e-08
XLOC_085582	Ppse_ynau_041314	+	scaffold26598:213276-213462	279.227	270.657	276.414	806.397	884.329	719.353	1.50037	8.20781	2.54023e-18	1.90621e-15
XLOC_021330	Ppse_ynau_017225	+	scaffold10323:2883-23076	21.8578	19.139	16.1243	75.4688	47.5582	44.2125	1.49675	4.42893	1.7056e-06	0.00021497
XLOC_132255	Ppse_ynau_129788	-	scaffold7375:48585-78754	10.136	9.89323	10.5628	31.5921	30.9366	27.1397	1.49643	3.5949	1.28079e-05	0.00127843
XLOC_037894	Ppse_ynau_019267	+	scaffold13931:2551-7323	10.3513	8.64575	10.845	31.9263	28.8739	26.6195	1.49496	3.56179	1.3803e-05	0.00136657
XLOC_067677	Ppse_ynau_111358	+	scaffold21153:104839-117268	59.8068	57.9862	56.3206	165.551	160.338	179.504	1.49241	5.97789	2.60813e-13	1.07204e-10
XLOC_014304	Ppse_ynau_025202	-	C4954309:45948-52080	60.1256	73.4782	68.5771	212.826	185.503	188.763	1.49229	6.18901	1.17401e-13	5.0977e-11
XLOC_027168	Ppse_ynau_014904	-	scaffold11549:59067-88556	391.293	407.524	404.234	1194.35	1166.37	1126.07	1.49136	8.74098	4.03315e-24	5.51561e-21
XLOC_000188	-	.	C4649467:440-612	19.3029	14.9039	17.0521	60.407	43.339	45.5847	1.49048	4.27745	4.51937e-07	6.61982e-05
XLOC_012162	Ppse_ynau_106175	-	C4944283:18862-36624	6.10009	6.38639	6.03406	17.8656	18.8293	17.6174	1.49042	2.95564	0.000352204	0.021898
XLOC_113256	Ppse_ynau_052146	+	scaffold4031:21824-23524	218.683	261.184	201.605	522.146	792.774	652.688	1.48978	7.92225	1.16157e-10	3.27501e-08
XLOC_071573	Ppse_ynau_073488	+	scaffold22195:24084-32004	9.7557	10.1241	8.34975	27.6233	29.6776	25.0125	1.48844	3.48519	3.15944e-05	0.00282592
XLOC_010167	Ppse_ynau_052268	-	C4932311:5785-25054	108.002	123.461	118.891	389.828	307.508	317.135	1.48786	6.96863	1.01031e-14	4.89533e-12
XLOC_022466	-	.	scaffold10592:54305-54582	10.8042	16.684	15.866	49.1797	48.1761	28.4969	1.48483	4.04735	8.57509e-06	0.000908612
XLOC_006116	Ppse_ynau_074808	+	C4897361:7059-10498	256.215	252.9	269.121	791.692	743.348	711.514	1.48478	8.11028	6.91405e-21	6.88253e-18
XLOC_103281	Ppse_ynau_077501	-	scaffold3370:96752-123733	106.119	107.274	99.882	305.883	309.33	288.456	1.48388	6.80626	8.5209e-17	5.32848e-14
XLOC_095704	-	+	scaffold30453:4470-5187	13.5669	15.7775	11.25	49.1201	33.8468	34.8533	1.48375	3.95871	3.58904e-06	0.000416813
XLOC_120925	Ppse_ynau_098263	+	scaffold5440:66546-68135	82.0133	89.3028	87.6533	236.438	256.465	253.48	1.48335	6.53456	3.2761e-15	1.67619e-12
XLOC_115433	Ppse_ynau_100455	-	scaffold4440:51526-52554	79.3982	88.4443	74.4521	197.292	268.565	231.455	1.48274	6.43909	1.302e-11	4.26222e-09
XLOC_081957	Ppse_ynau_059920	-	scaffold25318:62321-73841	11.5492	11.5029	10.8246	34.1665	31.3799	32.6949	1.48236	3.71864	8.25687e-06	0.000878711
XLOC_039637	Ppse_ynau_128675	+	scaffold14328:23194-26168	11.2884	10.1479	13.1022	42.0581	29.1067	29.0718	1.48177	3.74395	1.05752e-05	0.00108683
XLOC_044396	Ppse_ynau_019032	+	scaffold15400:49983-51116	325.953	424.003	314.671	999.306	1077.68	976.753	1.47809	8.55431	3.57077e-15	1.81427e-12
XLOC_025524	Ppse_ynau_133996	+	scaffold11235:969-12039	33.7878	39.4808	37.4436	102.868	108.781	106.574	1.47738	5.32955	7.6851e-11	2.22685e-08
XLOC_100938	Ppse_ynau_098546	-	scaffold3273:111059-115024	46.0134	46.5688	49.1635	148.737	131	127.929	1.47728	5.67659	3.94193e-12	1.35405e-09
XLOC_091570	Ppse_ynau_069722	-	scaffold28881:8968-10847	1058.1	1119.33	1065.9	3630.24	2895.41	2789.62	1.4764	10.1579	4.40434e-18	3.2064e-15
XLOC_053467	Ppse_ynau_062973	+	scaffold17497:17770-23209	9.65195	12.3865	12.6145	42.6424	28.4983	28.9937	1.47575	3.74385	1.19604e-05	0.00120204
XLOC_091956	-	.	scaffold29049:12786-12993	33.5563	21.7507	27.6045	84.1925	66.9695	87.211	1.47503	4.92615	2.37864e-08	4.45667e-06
XLOC_092089	Ppse_ynau_123165	-	scaffold2907:88444-93494	84.2092	91.1242	84.888	295.557	233.699	217.491	1.47402	6.5345	8.38546e-13	3.14627e-10
XLOC_053880	Ppse_ynau_033578	+	scaffold17602:33651-34260	8.62937	7.38644	7.14594	20.99	23.5778	22.374	1.47339	3.2228	0.000152206	0.0108433
XLOC_111497	-	.	scaffold3741:45155-46092	8.51811	9.54128	8.49167	28.4023	24.7227	23.4957	1.47222	3.39546	4.37264e-05	0.00372221
XLOC_071994	Ppse_ynau_114654	-	scaffold22301:8811-25866	5.33189	6.56672	5.12277	20.0378	15.2209	14.1029	1.47184	2.84098	0.000596088	0.0337691
XLOC_055078	Ppse_ynau_085121	+	scaffold17848:1687-5524	134.411	139.652	127.008	347.089	411.345	384.981	1.46873	7.14802	1.82565e-15	9.82159e-13
XLOC_105463	-	.	scaffold34525:26057-26147	175.991	181.178	142.144	311.013	632.218	474.984	1.46752	7.46027	4.18275e-07	6.18244e-05
XLOC_144631	-	.	scaffold9693:116134-116322	10.4685	19.7578	21.1378	59.0969	38.5704	49.4434	1.46674	4.26295	3.33565e-06	0.000390173
XLOC_110329	Ppse_ynau_082411	+	scaffold36114:38109-63133	56.8087	53.1139	36.9529	98.3099	172.187	146.761	1.46495	5.71716	4.938e-07	7.15423e-05
XLOC_016058	Ppse_ynau_013548	-	C4961871:20115-43079	741.488	990.01	781.293	2403.28	2621.61	2114.81	1.46412	9.7802	2.75117e-14	1.26597e-11
XLOC_076139	Ppse_ynau_069787	+	scaffold23500:59362-60742	7.98075	8.76598	9.5744	20.6047	25.283	29.425	1.46168	3.37746	9.9161e-05	0.00756924
XLOC_144868	Ppse_ynau_026196	+	scaffold9725:26949-35915	29.0584	29.8239	29.601	68.7998	92.1533	90.4925	1.4616	5.00602	1.45251e-08	2.86064e-06
XLOC_026971	Ppse_ynau_023468	+	scaffold1151:49673-50156	9.00769	11.4466	10.6572	30.4689	31.5029	26.9699	1.4611	3.59276	2.17322e-05	0.00203851
XLOC_028519	Ppse_ynau_122735	-	scaffold11841:244072-268394	87.8615	90.0918	91.6419	302.03	236.728	227.947	1.46095	6.57561	5.97513e-13	2.31307e-10
XLOC_026088	Ppse_ynau_057994	+	scaffold11343:20170-22977	7.54253	7.09421	6.84069	23.5837	20.2022	17.7972	1.45977	3.11906	0.000235281	0.0156423
XLOC_075332	Ppse_ynau_032154	+	scaffold23243:163985-168218	89.1243	101.709	95.7874	285.881	260.205	265.112	1.45605	6.659	1.7369e-15	9.37862e-13
XLOC_118332	Ppse_ynau_106494	-	scaffold496:27629-49716	6.42149	6.11839	6.36096	16.7802	18.3623	18.923	1.45538	2.95821	0.000482315	0.0284148
XLOC_087026	-	.	scaffold2716:71757-71945	22.6817	21.554	17.6148	43.6803	77.1407	54.1523	1.45413	4.50687	3.43995e-06	0.00040109
XLOC_131368	Ppse_ynau_126641	+	scaffold7216:99205-100516	834.942	890.052	876.291	2427.64	2634.48	2261.14	1.45005	9.82082	6.59843e-21	6.61335e-18
XLOC_091229	Ppse_ynau_050689	+	scaffold28751:22985-37187	43.1324	44.5752	41.4419	93.4379	131.246	138.8	1.44998	5.52584	9.70439e-09	1.98607e-06
XLOC_055483	Ppse_ynau_030312	+	scaffold17948:7822-10163	35.7084	36.7355	34.4394	110.273	94.2289	96.9702	1.44863	5.25986	2.99728e-10	7.86006e-08
XLOC_104006	Ppse_ynau_127375	+	scaffold3400:81712-84574	160.565	167.642	146.522	515.19	464.028	357.09	1.44699	7.37335	2.00412e-12	7.11804e-10
XLOC_123600	-	.	scaffold5856:109502-109728	13.852	13.3096	10.2556	33.999	29.3462	42.37	1.44662	3.82525	1.26306e-05	0.00126245
XLOC_101022	-	.	scaffold32789:56305-67138	13.073	5.38332	9.23892	17.327	34.3188	26.4621	1.44219	3.43027	0.000314373	0.0199143
XLOC_068749	Ppse_ynau_102610	-	scaffold21475:73842-97156	41.7556	42.647	36.9491	113.528	112.855	113.892	1.4416	5.43252	5.13786e-11	1.54696e-08
XLOC_142459	Ppse_ynau_115321	-	scaffold9243:45547-60652	57.29	58.2296	46.6259	200.458	135.943	119.199	1.44115	5.84005	3.60938e-08	6.60201e-06
XLOC_143751	Ppse_ynau_008657	-	scaffold9524:19262-22012	674.214	671.956	723.916	2106.16	1791.98	1899.86	1.44102	9.48554	1.20152e-20	1.14168e-17
XLOC_020720	Ppse_ynau_099357	-	scaffold10194:976-2118	7.29585	7.36359	8.08799	26.7556	19.0737	18.5325	1.44094	3.17881	0.000253122	0.0166021
XLOC_045851	-	-	scaffold15731:17030-69519	10.1177	10.9863	10.4036	24.9677	30.6413	33.1117	1.44073	3.59568	2.69737e-05	0.00245687
XLOC_073263	Ppse_ynau_108717	-	scaffold22656:51652-52950	7.86873	9.18072	7.94424	18.5409	25.7303	26.1923	1.43998	3.29701	0.000108604	0.00821255
XLOC_114645	Ppse_ynau_075321	-	scaffold4292:161509-167980	28.3659	31.8587	36.2919	95.5085	88.6622	86.2698	1.43907	5.11088	1.20944e-09	2.90602e-07
XLOC_134123	-	+	scaffold7699:56206-94133	16.9173	10.2335	9.78367	30.8821	38.8339	34.0416	1.43818	3.80286	2.04197e-05	0.00193399
XLOC_074564	Ppse_ynau_136696	+	scaffold23003:17106-39295	20.484	20.8101	24.6614	78.6868	56.3111	49.7913	1.43492	4.58199	5.94647e-07	8.41535e-05
XLOC_024056	Ppse_ynau_121840	+	scaffold10901:56275-56529	8.90184	9.81877	5.77752	25.2825	23.7202	19.735	1.431	3.26558	0.000164405	0.011614
XLOC_123575	Ppse_ynau_096766	+	scaffold5856:5680-16736	36.969	34.6856	34.922	110.956	93.5265	92.5231	1.43082	5.24335	5.73867e-10	1.44038e-07
XLOC_055006	Ppse_ynau_021861	-	scaffold1784:4852-16469	221.987	211.552	234.499	775.038	574.969	511.316	1.43053	7.85168	1.40579e-11	4.57131e-09
XLOC_107493	Ppse_ynau_064485	-	scaffold35337:76504-76678	46.2412	45.2238	46.6849	108.957	130.974	143.521	1.42887	5.60577	6.93876e-10	1.72093e-07
XLOC_137459	Ppse_ynau_091439	-	scaffold8263:99452-122666	58.6868	58.0821	60.5082	175.71	165.802	150.916	1.4278	5.95672	1.83754e-12	6.57426e-10
XLOC_144966	-	.	scaffold9743:164172-164351	8.33545	8.58111	23.1424	55.2392	25.9128	30.9328	1.42615	3.90412	0.000911339	0.0484227
XLOC_136585	Ppse_ynau_024307	-	scaffold8106:292253-292499	59.0006	52.0624	59.5667	145.848	158.186	168.716	1.4256	5.90147	1.7931e-11	5.72893e-09
XLOC_042732	Ppse_ynau_003249	-	scaffold15019:30651-45594	208.639	205.226	211.441	583.023	562.361	583.52	1.42324	7.75133	4.36099e-19	3.46817e-16
XLOC_063510	Ppse_ynau_095444	-	scaffold20013:41842-46901	141.886	146.532	121.466	344.701	414.373	372.514	1.42247	7.14537	1.27152e-13	5.50479e-11
XLOC_126038	Ppse_ynau_134339	-	scaffold6301:5598-48655	37.6457	43.2098	40.082	118.208	117.031	99.4125	1.42184	5.41352	2.92694e-10	7.70323e-08
XLOC_078201	-	.	scaffold2408:32305-32464	12.9518	3.33337	6.53802	23.8421	22.3687	17.4778	1.42078	3.17091	0.000461317	0.0273519
XLOC_070118	-	.	scaffold21815:162898-163086	6.97897	10.777	8.80742	33.4026	26.5171	14.1267	1.42048	3.36197	0.0004227	0.0254437
XLOC_084163	Ppse_ynau_135939	-	scaffold26032:48660-116919	106.534	128.125	97.6603	305.154	319.042	292.007	1.41954	6.84311	1.38918e-13	5.94383e-11
XLOC_067215	Ppse_ynau_016445	+	scaffold21023:23557-23744	14.228	12.8164	12.5689	41.9063	34.402	33.6	1.41938	3.88247	6.67931e-06	0.000728304
XLOC_070228	Ppse_ynau_109071	+	scaffold21846:8463-9194	12.5052	16.0847	15.3802	58.3393	32.5806	31.0521	1.41707	4.02011	4.64252e-05	0.00392455
XLOC_118234	Ppse_ynau_107472	+	scaffold4947:35748-48229	5.78953	7.25584	7.62402	22.4273	17.0417	18.0032	1.41515	3.04256	0.000450674	0.0268187
XLOC_100930	Ppse_ynau_098547	+	scaffold3273:121421-131979	13.3395	11.2105	12.6678	30.4353	36.6408	35.2319	1.4072	3.79184	1.50977e-05	0.00147382
XLOC_043238	Ppse_ynau_043148	+	scaffold15135:3735-4590	16.4676	20.2442	19.1834	52.1449	52.7563	48.4332	1.40661	4.33601	5.14607e-07	7.40711e-05
XLOC_045099	Ppse_ynau_028815	-	scaffold1557:80806-87255	69.2702	70.7756	72.5959	215.586	182.067	184.285	1.40626	6.19886	1.06221e-12	3.9251e-10
XLOC_145498	Ppse_ynau_000506	-	scaffold9852:207203-214978	123.203	120.265	122.471	404.362	301.117	295.616	1.40473	6.97089	4.68636e-12	1.59108e-09
XLOC_102725	Ppse_ynau_091898	-	scaffold33450:82596-84213	18.638	20.6291	17.2941	53.5466	48.6002	52.7737	1.40438	4.35056	4.93585e-07	7.15423e-05
XLOC_007597	Ppse_ynau_069677	+	C4912537:5237-10298	18.442	15.5079	17.2725	38.316	53.9032	47.9729	1.40408	4.21647	2.94478e-06	0.00034948
XLOC_059157	Ppse_ynau_098415	-	scaffold18955:127230-127398	5.26615	10.8427	15.95	19.3882	40.0182	28.4257	1.40367	3.59279	0.000643191	0.0361021
XLOC_142035	Ppse_ynau_106876	+	scaffold9152:18475-28016	182.377	169.569	207.688	534.352	484.285	508.704	1.40352	7.57836	1.72302e-15	9.33815e-13
XLOC_094570	-	-	scaffold30000:9407-10211	8.53063	7.80626	8.06566	19.941	23.76	23.3888	1.40272	3.24259	0.000256051	0.0167492
XLOC_051052	Ppse_ynau_031117	-	scaffold16910:96922-99362	31.4311	27.9488	36.7088	85.9118	88.1941	88.3188	1.40257	5.07933	5.17277e-09	1.12975e-06
[truncated: 464 more rows]

## Sheet: Table S7
Table S7. The significantly down-regulated genes in the 15A treatment when compared to control. The meaning of the columns are the same as those in Table S6.
[truncated: 925 more rows]

[truncated: 25 more sheets: Table S8, Table S9, Table S10, Table S11, Table S12, Table S13, Table S14, Table S15, Table S16, Table S17, Table S18, Table S19, Table S20, Table S21, Table S22, Table S23, Table S24, Table S25, Table S26, Table S27 …]
